# Supplementary material for: A novel prognostic scoring model based on copper homeostasis and cuproptosis which indicates changes in tumor microenvironment and affects treatment response
Source: Front Pharmacol. 2023 Feb 24;14:1101749. doi: 10.3389/fphar.2023.1101749 (PMC9998499; doi:10.3389/fphar.2023.1101749)
Supplement: Supplementary file 1 [file Table1.XLS]

## Sheet: S1. Gene_list
Genes participating in copper homeostasis and cuproptosis	Genes related to copper homeostasis and cuproptosis	Cor	Pvalue	Relationship
DBT	ABCD3	0.544382	5.20779e-30	postive
SLC31A1	ACADM	0.451127	5.32781e-20	postive
DBT	ACADM	0.66021	8.42305e-48	postive
GLS	AGBL3	0.410106	1.75529e-16	postive
ATP7A	AHNAK	0.452956	3.6173e-20	postive
COX11	AKAP1	0.57338	8.23552e-34	postive
MTF1	ALMS1	0.492179	4.9664e-24	postive
GLS	ALMS1	0.47226	5.2428e-22	postive
ATP7A	ALMS1	0.661412	4.99693e-48	postive
COX11	ALMS1	0.453163	3.46158e-20	postive
MTF1	BCAS2	0.413764	8.90888e-17	postive
SLC31A1	BCKDHB	0.40223	7.35401e-16	postive
DBT	BCKDHB	0.636993	1.28332e-43	postive
GLS	BCL2L11	0.401756	8.00639e-16	postive
SLC31A1	BORCS6	-0.426408	8.00645e-18	negative
DBT	BORCS6	-0.418478	3.67115e-17	negative
ATP7A	C1QL3	0.408999	2.15177e-16	postive
NFE2L2	C9orf72	0.402358	7.18685e-16	postive
NFE2L2	CALCOCO2	0.468118	1.3304e-21	postive
COX11	CALCOCO2	0.50836	8.94889e-26	postive
PDHB	CAPN7	0.458164	1.18497e-20	postive
DBT	CAPN7	0.43972	5.66563e-19	postive
ATP7B	CAPN7	0.447339	1.17982e-19	postive
COX11	CAPN7	0.502011	4.43842e-25	postive
NFE2L2	CCDC15	0.424648	1.12653e-17	postive
DLAT	CCDC15	0.420793	2.36346e-17	postive
COX11	CCDC15	0.504723	2.24876e-25	postive
NLRP3	CD8B	0.423368	1.44228e-17	postive
MTF1	CDK11B	0.41723	4.64872e-17	postive
ATP7A	CENPQ	0.413003	1.02661e-16	postive
COX11	CENPQ	0.462739	4.37558e-21	postive
LIPT1	CETN3	0.592378	1.63463e-36	postive
NLRP3	CHI3L2	0.55358	3.557e-31	postive
CCS	CLPP	0.432161	2.58561e-18	postive
NFE2L2	CNST	0.435031	1.45938e-18	postive
DLD	COX18	0.406434	3.43925e-16	postive
NFE2L2	CWF19L2	0.464333	3.08208e-21	postive
ATP7A	CWF19L2	0.453169	3.45659e-20	postive
COX11	CWF19L2	0.439866	5.49985e-19	postive
GLS	CYB5A	-0.505033	2.07962e-25	negative
FDX1	CYB5A	0.404845	4.58922e-16	postive
NFE2L2	DHFR2	0.425135	1.0251e-17	postive
DBT	DHFR2	0.463157	3.99196e-21	postive
SLC31A1	EHBP1	0.499182	8.96337e-25	postive
NFE2L2	EHBP1	0.547512	2.10861e-30	postive
DBT	EHBP1	0.447566	1.12515e-19	postive
SLC31A1	ENTPD5	0.482134	5.40792e-23	postive
MTF1	EVI5	0.404367	5.004e-16	postive
DBT	EVI5	0.481055	6.95634e-23	postive
ATP7A	EVI5	0.437249	9.3451e-19	postive
NLRP3	FASLG	0.558006	9.48948e-32	postive
ATP7A	FOXO3	0.466761	1.80013e-21	postive
NFE2L2	FRMD4B	0.49537	2.28717e-24	postive
ATP7A	FRMD4B	0.438309	7.54336e-19	postive
SLC31A1	GADD45GIP1	-0.447124	1.23394e-19	negative
ATOX1	GADD45GIP1	0.425128	1.02664e-17	postive
COX17	GADD45GIP1	0.47757	1.55953e-22	postive
CDKN2A	GEMIN2	0.454806	2.43853e-20	postive
NFE2L2	GEMIN5	0.43412	1.75112e-18	postive
MTF1	GEMIN5	0.475401	2.56559e-22	postive
DLAT	GEMIN5	0.474808	2.93789e-22	postive
ATP7A	GEMIN5	0.529349	3.51473e-28	postive
COX11	GEMIN5	0.435836	1.24182e-18	postive
MTF1	GNAI3	0.541927	1.05101e-29	postive
GLS	GNAI3	0.475921	2.27764e-22	postive
DLAT	GNAI3	0.415095	6.94563e-17	postive
ATP7A	GNAI3	0.559767	5.57829e-32	postive
DLD	HADHB	0.402121	7.4982e-16	postive
NFE2L2	HLF	0.442185	3.42462e-19	postive
FDX1	HRG	0.421374	2.11507e-17	postive
DBT	IFITM3	-0.405796	3.8622e-16	negative
CDKN2A	INKA2	0.442866	2.97822e-19	postive
GLS	KIAA1217	0.480598	7.73718e-23	postive
ATP7A	KIAA1217	0.501437	5.12151e-25	postive
ATP7A	KIFAP3	0.413996	8.5311e-17	postive
SLC31A1	KLF9	0.450344	6.28443e-20	postive
DBT	KLF9	0.44531	1.79861e-19	postive
NFE2L2	KRCC1	0.446674	1.35521e-19	postive
MTF1	LRRC40	0.445243	1.82378e-19	postive
DBT	LRRC40	0.520691	3.61877e-27	postive
COX11	LRRC40	0.412825	1.06115e-16	postive
MTF1	LRRCC1	0.455246	2.21935e-20	postive
ATP7A	LRRCC1	0.439409	6.03476e-19	postive
COX17	MBLAC1	0.476462	2.01194e-22	postive
MTF1	MEAF6	0.420623	2.44137e-17	postive
DBT	MMUT	0.453376	3.30814e-20	postive
GLS	MOB3B	0.465993	2.13499e-21	postive
ATP7A	MOB3B	0.495036	2.48186e-24	postive
MTF1	MON1B	0.505252	1.96812e-25	postive
ATP7A	MON1B	0.472591	4.86474e-22	postive
ATP7B	N4BP2	0.473145	4.29061e-22	postive
MTF1	NDOR1	0.403917	5.42772e-16	postive
ATP7A	NDOR1	0.421335	2.13088e-17	postive
SLC31A1	NIPSNAP3A	0.444881	1.96575e-19	postive
NFE2L2	NOC3L	0.410243	1.71177e-16	postive
MTF1	NOC3L	0.440541	4.79359e-19	postive
ATP7A	NOC3L	0.440102	5.24196e-19	postive
COX11	NOC3L	0.407075	3.06006e-16	postive
COX11	ORC3	0.517684	8.00899e-27	postive
GLS	PAWR	0.474111	3.44446e-22	postive
COX11	PAWR	0.403565	5.78388e-16	postive
DLD	PEX1	0.402652	6.81699e-16	postive
DBT	PEX1	0.411177	1.44049e-16	postive
SCO1	PHF23	0.45393	2.9399e-20	postive
NFE2L2	PHF3	0.412568	1.11314e-16	postive
ATP7A	PHF3	0.413454	9.43866e-17	postive
COX11	PHF3	0.411464	1.36595e-16	postive
GLS	PI4KA	0.425069	1.03833e-17	postive
ATP7A	PI4KA	0.496059	1.93278e-24	postive
NFE2L2	PIGK	0.425787	9.03364e-18	postive
MTF1	PIGK	0.548012	1.82372e-30	postive
DBT	PIGK	0.497193	1.46372e-24	postive
ATP7A	PIGK	0.488183	1.29603e-23	postive
SLC31A1	PIK3R4	0.510493	5.18553e-26	postive
NFE2L2	PIK3R4	0.44572	1.65204e-19	postive
MTF1	PIK3R4	0.404235	5.12444e-16	postive
DBT	PIK3R4	0.555892	1.78795e-31	postive
ATP7A	PIK3R4	0.436922	9.98132e-19	postive
ATOX1	PIK3R4	-0.401577	8.26641e-16	negative
GLS	PLEKHA6	0.444379	2.18047e-19	postive
MTF1	POT1	0.445251	1.82068e-19	postive
DLD	POT1	0.4043	5.06491e-16	postive
ATP7A	POT1	0.584104	2.58343e-35	postive
COX11	POT1	0.404293	5.07093e-16	postive
NLRP3	POU2F2	0.654003	1.20149e-46	postive
GLS	PPP1R21	0.44072	4.62114e-19	postive
ATP7A	PPP1R21	0.432292	2.51952e-18	postive
COX11	PRIM1	0.538552	2.73515e-29	postive
COX11	PRPF18	0.423079	1.52482e-17	postive
NLRP3	PSTPIP1	0.607967	7.21854e-39	postive
ATP7A	PTPRD	0.423587	1.38274e-17	postive
SLC31A1	RAD23B	0.521944	2.59336e-27	postive
COX11	RAD23B	0.484412	3.16858e-23	postive
PDHA1	RDH13	0.409656	1.90692e-16	postive
MTF1	RNF141	0.435209	1.40829e-18	postive
ATP7A	RNF141	0.550727	8.25071e-31	postive
ATP7A	SEMA5A	0.517194	9.10993e-27	postive
NFE2L2	SF3A1	0.445623	1.68566e-19	postive
MTF1	SF3A1	0.598814	1.80618e-37	postive
ATP7A	SF3A1	0.591508	2.19306e-36	postive
COX11	SF3A1	0.413203	9.89006e-17	postive
SLC31A1	SLC35A3	0.406702	3.27549e-16	postive
DBT	SLC35A3	0.593776	1.01751e-36	postive
SLC31A1	SNX4	0.406219	3.57621e-16	postive
NFE2L2	SNX4	0.459334	9.19834e-21	postive
DBT	SNX4	0.495924	1.99786e-24	postive
COX11	SNX4	0.528061	4.99303e-28	postive
NFE2L2	SPAG9	0.412494	1.12841e-16	postive
ATP7A	SPAG9	0.548107	1.77392e-30	postive
COX11	SPAG9	0.515064	1.58978e-26	postive
NFE2L2	SRBD1	0.486877	1.76882e-23	postive
MTF1	SRBD1	0.501073	5.60798e-25	postive
ATP7A	SRBD1	0.554653	2.58697e-31	postive
ATP7A	SYDE2	0.448838	8.62406e-20	postive
NFE2L2	TAOK3	0.42759	6.3581e-18	postive
ATP7A	TAOK3	0.488479	1.20761e-23	postive
NLRP3	TBX21	0.484586	3.04127e-23	postive
NFE2L2	TIPARP	0.40493	4.51932e-16	postive
GLS	TMEM139	0.4003	1.03849e-15	postive
NFE2L2	TTC21B	0.470097	8.54077e-22	postive
ATP7A	TTC21B	0.441144	4.23823e-19	postive
COX11	TTC21B	0.470025	8.68032e-22	postive
GLS	UGCG	0.404011	5.33598e-16	postive
ATP7A	UGCG	0.425349	9.83465e-18	postive
NFE2L2	UNC50	0.456381	1.74002e-20	postive
LIPT1	UNC50	0.534	9.76522e-29	postive
COX11	UNC50	0.464947	2.69115e-21	postive
SLC31A1	UQCR11	-0.416729	5.10979e-17	negative
COX17	UQCR11	0.441139	4.24289e-19	postive
NFE2L2	USP12	0.426934	7.22673e-18	postive
GLS	VPS53	0.415142	6.88492e-17	postive
SCO1	VPS53	0.477222	1.68969e-22	postive
DLD	WASL	0.473153	4.28266e-22	postive
ATP7A	WASL	0.436417	1.10508e-18	postive
COX11	ZCRB1	0.510539	5.12432e-26	postive
NFE2L2	ZNF644	0.416385	5.45176e-17	postive
MTF1	ZNF644	0.577989	1.8892e-34	postive
DBT	ZNF644	0.423856	1.31272e-17	postive
ATP7A	ZNF644	0.502888	3.56519e-25	postive
COX11	ZNF644	0.41535	6.62201e-17	postive

## Sheet: S2. Single-cell_sample_Score
Sample_ID	RNA.HCC01T	RNA.HCC02T	RNA.HCC03T	RNA.HCC04T	RNA.HCC05T	RNA.HCC06T	RNA.HCC07T	RNA.HCC08T	RNA.HCC09T	RNA.HCC10T
Risk score	0.179318	1.36802	0.82476	0.849251	0.19939	0.143723	0.175153	0.321562	0.53842	0.380222

## Sheet: S3. DEGs
gene	lowMean	highMean	logFC	pValue	fdr
CFTR	0.359358	3.51034	3.28812	4.36534e-05	7.3165e-05
PRSS22	0.287277	1.95257	2.76486	7.98559e-08	1.82046e-07
MCUB	0.79385	1.93074	1.28222	1.40485e-10	4.42904e-10
REXO5	0.909136	1.88312	1.05055	3.58433e-14	1.87635e-13
WDR54	0.975896	2.61171	1.4202	1.54808e-17	1.34678e-16
ITGA3	1.4144	4.58788	1.69764	0.000153289	0.000240516
TMEM132A	0.805419	4.6135	2.51805	1.59599e-10	4.99197e-10
TTC22	0.941507	1.97285	1.06724	1.7183e-14	9.42849e-14
DBF4	0.908634	1.98598	1.12808	6.17935e-31	1.29216e-28
PROM1	0.365036	1.80745	2.30784	9.72332e-07	1.95401e-06
TKTL1	0.126346	2.10173	4.05613	0.00120991	0.00172239
AASS	10.211	4.90968	-1.05642	1.39281e-09	3.8956e-09
MAPK8IP2	1.19119	2.92998	1.29848	3.06054e-10	9.24108e-10
NCAPD2	3.03566	7.96329	1.39135	4.03642e-28	2.8135e-26
SLC6A13	2.50198	1.14593	-1.12656	3.62615e-12	1.42628e-11
PRSS3	2.88113	8.35565	1.53611	0.000132773	0.000210015
FMO1	0.727485	2.84292	1.96639	8.94101e-12	3.33541e-11
MRC2	1.89881	4.0599	1.09635	0.0021476	0.00297263
PLAUR	1.03826	2.99784	1.52976	4.43767e-13	1.99991e-12
ANLN	1.04616	3.92386	1.90717	6.6176e-30	9.0606e-28
TMEM159	0.863763	1.99313	1.20632	8.27037e-06	1.50194e-05
ALOX5	1.37023	3.41558	1.31771	1.88403e-08	4.61226e-08
DDX11	1.02859	2.29699	1.15908	1.32333e-18	1.38486e-17
TACC3	2.35776	6.06611	1.36335	3.66946e-27	1.99068e-25
SYT13	0.442116	3.57786	3.0166	1.25625e-08	3.145e-08
PLEKHB1	0.324224	3.42153	3.39958	2.24769e-14	1.21194e-13
CYP3A43	1.97496	0.971794	-1.0231	1.24543e-06	2.46676e-06
SLC45A4	0.946071	1.94595	1.04046	1.21777e-05	2.17582e-05
SLAMF7	1.16071	2.3613	1.02457	0.00582195	0.00764888
ARNTL2	1.05284	2.26233	1.10352	2.03178e-12	8.25414e-12
BAK1	4.70522	9.54764	1.02088	2.35501e-25	8.08507e-24
CENPQ	1.87661	3.90512	1.05724	2.05837e-26	9.14026e-25
TMSB10	815.938	1647	1.01331	2.53581e-11	8.86725e-11
DEPDC1B	0.651455	2.99384	2.20026	2.15028e-30	3.6911e-28
C6	67.2925	31.667	-1.08747	5.77987e-14	2.93096e-13
SPDL1	0.959854	2.34262	1.28724	8.33368e-34	6.12651e-31
TNC	1.58235	4.16255	1.39539	0.00301343	0.00408937
CAPG	10.07	20.7531	1.04326	2.38881e-11	8.38378e-11
ZIC2	1.09948	3.01178	1.4538	1.29618e-12	5.42874e-12
DSG2	3.57754	11.303	1.65967	5.68576e-20	7.48192e-19
MAGEC2	2.3584	8.61639	1.86927	0.000268388	0.000409489
COL9A2	0.387773	2.36867	2.61079	4.85009e-19	5.38426e-18
NFE2L3	0.681371	2.16028	1.66471	7.05596e-20	9.10781e-19
HOMER3	0.938548	2.4736	1.39811	1.86196e-12	7.60456e-12
RAD51	0.656686	1.92591	1.55226	7.57398e-28	4.94934e-26
KCNQ1	1.22931	3.27418	1.41329	0.00923001	0.011833
ENTPD2	1.09168	3.20218	1.55251	1.23613e-10	3.92945e-10
LAMC2	0.752192	2.57999	1.77819	2.80753e-05	4.80389e-05
POLD1	2.38452	5.28753	1.1489	1.28175e-29	1.59447e-27
SEZ6	0.900556	2.54112	1.49658	0.0112062	0.0142129
CA11	0.85109	1.82974	1.10426	1.47321e-08	3.65554e-08
LIMCH1	0.890387	2.06196	1.21151	0.001473	0.00207407
LPAR2	0.835384	3.28201	1.97407	4.5786e-15	2.7327e-14
ME1	5.93012	12.4743	1.07282	2.73065e-07	5.84826e-07
ASPM	1.23959	3.1652	1.35243	2.97441e-22	5.76886e-21
PFKP	1.06589	4.37689	2.03785	8.00085e-07	1.62432e-06
PKM	9.77068	45.8928	2.23174	7.93208e-26	3.05107e-24
FGFR3	12.2407	25.4017	1.05324	5.5662e-06	1.02723e-05
PRR11	0.73072	2.37663	1.70153	3.0648e-28	2.25957e-26
PAGE1	6.80215	15.8846	1.22357	1.30727e-11	4.74587e-11
PITX1	0.957907	2.89155	1.59389	3.20784e-07	6.80564e-07
DRD4	0.522426	1.81189	1.7942	0.0109572	0.013914
ATP1B3	8.6932	17.548	1.01335	7.12508e-17	5.55563e-16
PFN2	1.87452	6.98119	1.89695	5.42026e-12	2.07725e-11
OSBPL3	0.852048	1.74229	1.03198	7.10027e-19	7.71107e-18
NCK2	4.46957	10.7173	1.26174	1.78959e-10	5.56273e-10
TRIP13	0.787322	3.47333	2.14129	5.77958e-36	1.32942e-32
HMMR	1.35605	3.52373	1.37769	1.7833e-24	5.16618e-23
CRMP1	0.739119	1.59544	1.11007	2.77317e-08	6.67108e-08
EVC	0.951312	2.15362	1.17877	4.66827e-07	9.73522e-07
MCM2	1.56446	5.58119	1.83491	2.69184e-28	2.06392e-26
CD5L	6.85292	3.00584	-1.18895	9.62624e-09	2.43911e-08
IGF2BP2	2.32244	5.54949	1.25671	7.03753e-17	5.49481e-16
TEAD2	3.65761	8.09363	1.14589	1.08728e-10	3.47937e-10
ZNF532	0.686905	1.45776	1.08558	4.90771e-12	1.89281e-11
ENO1	120.767	259.19	1.10178	2.59949e-20	3.65933e-19
GTSE1	0.677165	2.53353	1.90357	3.50023e-29	3.72742e-27
CACNG4	0.846713	2.10775	1.31576	0.000300366	0.000456176
FSCN1	6.99619	15.7896	1.17434	6.43277e-05	0.00010554
MCM6	5.04213	12.7552	1.33898	6.21004e-32	2.23193e-29
SPAG5	3.41826	7.3697	1.10834	9.27657e-20	1.16601e-18
GPC4	1.06423	2.99648	1.49346	0.00011584	0.000184474
RAP1GAP	6.64492	14.5514	1.13083	1.6268e-08	4.01672e-08
UBE2T	3.5914	9.05058	1.33346	2.38964e-28	1.8954e-26
CAPN6	0.259064	3.23421	3.64203	1.38984e-10	4.38533e-10
FGFR1	0.75949	1.71271	1.17318	0.0116796	0.0147792
FBLN1	3.91349	12.5504	1.68121	1.21779e-05	2.17582e-05
PAFAH1B3	6.61309	16.1329	1.28661	2.74719e-17	2.29618e-16
CARMIL1	0.877941	2.06298	1.23253	2.60211e-17	2.18285e-16
EPB41L2	2.09438	4.22929	1.01389	3.74169e-19	4.24809e-18
SCTR	0.507532	5.96401	3.55471	1.36102e-05	2.41897e-05
RBL1	0.628417	1.62853	1.37378	6.90886e-29	6.46007e-27
NDC80	1.33604	4.01908	1.5889	2.95104e-28	2.21579e-26
AFP	141.361	319.773	1.17767	5.99802e-05	9.89151e-05
AACS	0.727408	1.52483	1.06781	1.01014e-21	1.76828e-20
SMARCD3	1.0229	2.29403	1.16522	0.000688735	0.00100574
DLG3	0.50885	1.78588	1.81133	4.50293e-14	2.32339e-13
OXCT1	1.01922	2.20359	1.11239	3.01252e-07	6.41854e-07
SLC27A5	60.9567	25.9373	-1.23276	6.29132e-18	5.82112e-17
BCORL1	1.23239	2.58755	1.07013	2.22014e-17	1.8872e-16
SLC25A24	0.523391	1.66576	1.67022	1.06897e-12	4.52825e-12
AKR1B1	5.19729	12.1927	1.23019	1.2005e-06	2.38543e-06
TTC39A	0.761137	2.46526	1.69551	1.94646e-13	9.2278e-13
ORC1	0.726997	2.39127	1.71775	8.14008e-29	7.54993e-27
LAT2	1.12764	2.27968	1.01553	1.1814e-07	2.64601e-07
PIGS	2.54906	5.46917	1.10136	1.06262e-24	3.2246e-23
TPX2	4.688	15.3513	1.71132	5.88704e-30	8.35886e-28
SMOX	2.73151	6.49146	1.24884	2.11939e-11	7.47931e-11
BIRC5	3.75275	11.4371	1.60771	7.77009e-26	3.00888e-24
RGS1	3.35352	7.98771	1.25211	4.58658e-08	1.07588e-07
KIF4A	1.26688	4.73024	1.90063	4.48142e-33	2.34277e-30
LAMB1	3.04362	6.57482	1.11116	2.59895e-09	7.02315e-09
SEL1L3	2.99183	9.7117	1.69869	1.384e-08	3.4498e-08
SLC7A8	0.860341	1.77951	1.0485	3.99511e-05	6.72836e-05
SEMA6A	0.770767	2.91663	1.91994	5.02502e-07	1.04413e-06
TYRO3	0.611371	1.76646	1.53074	1.27564e-17	1.12595e-16
WDR76	1.07781	2.77262	1.36315	1.73261e-25	6.13131e-24
COL9A3	0.916864	1.99982	1.12509	4.16601e-08	9.82443e-08
UNC13D	0.774548	2.39658	1.62955	1.26936e-07	2.83089e-07
CDC45	1.24164	3.59085	1.53207	9.33467e-27	4.56843e-25
CDC6	1.43821	4.70505	1.70993	1.08695e-28	9.39927e-27
MSH2	0.897701	1.948	1.11769	1.03174e-33	6.59226e-31
PTGS1	0.580454	1.47841	1.34879	1.15656e-08	2.90554e-08
BAMBI	12.8709	26.7624	1.05609	3.23893e-11	1.11131e-10
TREM2	3.06687	8.63323	1.49313	7.85714e-15	4.51148e-14
ITPR3	0.487636	2.72527	2.48252	1.40689e-12	5.8647e-12
CDC7	0.728254	2.19049	1.58874	4.65719e-30	6.78004e-28
PRTFDC1	0.705536	1.88578	1.41837	5.17228e-18	4.84417e-17
TSPAN15	4.17315	12.2857	1.55777	6.42664e-09	1.6632e-08
MAGEB2	0.586585	4.34425	2.88869	3.94409e-07	8.28813e-07
MISP	1.46568	5.76902	1.97675	5.65602e-07	1.17059e-06
MMP11	3.59023	9.13994	1.34811	8.8481e-11	2.8601e-10
SEC14L2	30.1892	14.9075	-1.018	4.12225e-09	1.08838e-08
CRYBB1	0.22786	3.05078	3.74296	0.00199536	0.00277291
CENPM	2.28781	7.0891	1.63164	1.81049e-27	1.06237e-25
MCM5	6.03288	12.5003	1.05105	1.0358e-22	2.18583e-21
UPK3A	5.56065	14.8631	1.41841	2.43654e-11	8.54089e-11
KCTD17	3.1714	7.63449	1.26741	5.2328e-13	2.32636e-12
COCH	0.556936	1.53062	1.45854	4.22639e-07	8.85548e-07
POLE2	1.16446	2.35793	1.01786	2.39206e-18	2.38604e-17
CDKN3	3.06075	8.36881	1.45114	3.41111e-26	1.42659e-24
CHGA	0.13077	4.79565	5.19662	5.6771e-05	9.39322e-05
HIF1A	8.95295	18.4523	1.04337	1.02716e-11	3.79367e-11
PAPLN	0.791345	2.84653	1.84683	1.49337e-12	6.19172e-12
PLTP	9.84521	20.7556	1.07601	0.000188747	0.000293388
MMP9	2.62564	10.8407	2.04572	3.17545e-11	1.09213e-10
GINS1	1.11081	4.16708	1.90743	2.20124e-36	6.32912e-33
IFT52	3.40905	6.85246	1.00725	3.97166e-28	2.80234e-26
MYBL2	3.35947	17.068	2.34499	5.37524e-33	2.57586e-30
CDC25B	8.59319	19.8995	1.21147	2.2548e-22	4.46341e-21
RNF24	0.755919	1.59732	1.07935	4.07847e-17	3.29863e-16
TRIB3	19.9089	41.5957	1.06303	3.13595e-18	3.06689e-17
JAG1	2.90893	6.2198	1.09638	0.0002168	0.000334777
E2F1	5.77821	12.4008	1.10174	1.96034e-20	2.81121e-19
RBBP8	2.0394	4.32669	1.08512	1.49328e-25	5.36692e-24
F9	68.8118	31.8038	-1.11345	9.82986e-12	3.64688e-11
PLP2	11.2335	25.1392	1.16213	1.52947e-09	4.25611e-09
RENBP	4.55697	10.4995	1.20418	2.38513e-08	5.7726e-08
ELF4	0.74839	2.33312	1.6404	3.5055e-11	1.1967e-10
OLFM4	0.453298	5.58794	3.62378	7.83018e-07	1.59164e-06
ABCC1	1.15953	3.34959	1.53044	1.1431e-12	4.82097e-12
TMC5	0.842448	2.5339	1.5887	5.78981e-05	9.57245e-05
BMF	1.72417	4.25368	1.30281	1.86106e-11	6.61639e-11
RHOV	0.261026	2.91218	3.47984	8.69293e-11	2.81627e-10
LAPTM4B	23.8363	64.2092	1.42962	2.06088e-21	3.43509e-20
ESRP1	1.03185	2.94788	1.51444	0.000568771	0.000837795
NDRG1	11.964	33.5968	1.48963	2.15609e-17	1.83683e-16
ANXA13	4.75839	13.7963	1.53574	1.10959e-06	2.21448e-06
TUSC3	1.15694	4.23599	1.87239	4.81285e-07	1.00168e-06
MCM4	4.63445	11.4968	1.31077	9.18647e-28	5.90243e-26
TUBB4A	1.20343	2.6477	1.13758	1.21762e-06	2.41696e-06
IL4I1	0.853796	3.38711	1.98809	5.95517e-15	3.48379e-14
ASF1B	2.86942	8.61984	1.5869	2.23755e-26	9.82215e-25
SLC1A5	3.30254	14.5243	2.13682	9.57187e-20	1.19789e-18
APLP1	0.984556	2.18592	1.15069	9.68865e-06	1.74629e-05
TGFB1	8.67414	18.1373	1.06417	6.67482e-05	0.000109308
CAPS	2.47079	5.10159	1.04598	0.00137012	0.00193537
ISYNA1	6.12633	14.9582	1.28784	0.00406031	0.00542617
COMP	0.616299	1.94983	1.66165	0.000177868	0.000277453
HAMP	28.1127	6.83623	-2.03995	0.000100328	0.000160796
GSDME	0.809326	1.7463	1.10951	7.3562e-14	3.68322e-13
CPVL	5.35785	10.8125	1.01297	1.48151e-06	2.91113e-06
EPHB6	0.804774	2.53181	1.65351	5.96226e-08	1.38083e-07
CASP2	1.57834	3.29498	1.06186	4.30081e-27	2.28998e-25
NPTX2	1.71261	9.54748	2.47892	0.00184625	0.00257753
NUDT1	3.72483	7.58348	1.02568	1.04266e-20	1.56141e-19
IMPDH1	2.30305	6.97218	1.59807	4.98376e-16	3.43223e-15
EZH2	1.79962	4.56671	1.34347	3.76623e-30	5.77539e-28
MEST	4.93467	10.9218	1.14619	7.96221e-09	2.03497e-08
AGR2	8.64519	18.6344	1.10799	6.07177e-06	1.11659e-05
LIMK1	1.78908	4.29728	1.26421	5.31287e-22	9.79242e-21
NCS1	1.26491	2.80806	1.15053	2.81991e-08	6.77501e-08
CA9	4.15702	20.9016	2.32999	8.06679e-18	7.34569e-17
SFXN3	2.26416	5.00437	1.14421	5.64076e-13	2.48656e-12
DKK1	3.84824	14.3286	1.89663	6.23752e-05	0.000102556
UBE2S	4.23785	8.93636	1.07636	9.78856e-20	1.22368e-18
CBX1	7.50088	16.207	1.11148	8.2329e-37	3.15622e-33
BLMH	3.73663	7.48479	1.00222	8.92571e-13	3.83469e-12
MMD	3.55093	9.406	1.40539	3.84146e-25	1.25871e-23
CDR2L	1.13389	2.96929	1.38884	0.000226123	0.00034824
RAB34	4.42524	10.0867	1.18862	0.00095476	0.00137379
ANXA10	11.3084	5.15825	-1.13244	3.08249e-11	1.06206e-10
NSD2	1.2469	2.70569	1.11765	1.14327e-25	4.24154e-24
MFSD10	5.81923	14.1086	1.27767	1.44148e-16	1.07652e-15
HGFAC	39.9197	17.0394	-1.22822	1.39982e-08	3.48622e-08
NCAPG	0.855046	3.12986	1.87202	9.5062e-32	2.87713e-29
HPX	804.42	373.445	-1.10705	2.75223e-21	4.48348e-20
FOLR1	0.435395	1.99058	2.19279	1.33311e-09	3.7377e-09
APOA5	154.045	68.6848	-1.16529	1.635e-17	1.41704e-16
SLC1A2	4.18657	1.7946	-1.22211	2.24807e-10	6.90019e-10
NAA40	1.61503	3.52071	1.12431	7.0749e-30	9.57276e-28
P3H3	0.85603	1.78835	1.0629	0.0312509	0.0376628
PPM1H	1.03048	2.72678	1.40388	6.93673e-13	3.02194e-12
FOXM1	1.66839	5.38316	1.69	6.22435e-27	3.19581e-25
RAD51AP1	0.954551	2.88554	1.59595	1.29603e-29	1.59447e-27
SLC38A1	2.27883	7.28812	1.67725	1.88553e-16	1.37949e-15
SPRING1	1.71701	4.39013	1.35436	2.60817e-25	8.84855e-24
ADGRD1	0.671476	1.64514	1.2928	0.000150022	0.000235616
CDCA3	0.914901	2.67072	1.54554	8.67238e-27	4.28073e-25
ENO2	0.562936	2.98356	2.406	1.25414e-15	8.14908e-15
FBXO5	0.609916	1.6613	1.44563	1.31974e-26	6.14505e-25
FANCE	0.971358	2.39291	1.30069	1.42991e-24	4.21677e-23
MCM3	14.0913	31.4714	1.15924	1.25917e-28	1.08072e-26
WASF1	2.09385	4.57488	1.12757	1.40537e-17	1.23007e-16
GPLD1	10.8325	5.31937	-1.02604	2.313e-05	4.00088e-05
VNN2	4.00362	9.1843	1.19787	6.56589e-07	1.34823e-06
MDFI	0.915465	2.54901	1.47736	0.00262792	0.00359635
PTK7	1.03084	3.01915	1.55032	7.55138e-06	1.37527e-05
TTK	0.598979	2.2464	1.90704	3.64179e-30	5.66003e-28
MEP1A	1.25879	6.46696	2.36105	1.06928e-08	2.69569e-08
KIF20A	1.48606	5.15413	1.79424	2.44716e-29	2.68046e-27
BTNL8	0.932676	2.36451	1.3421	0.00114941	0.00164093
LMNB1	4.10494	11.4837	1.48415	1.93023e-29	2.19798e-27
GNPDA1	5.15729	10.6577	1.04722	3.88686e-28	2.75943e-26
C9	128.974	54.2841	-1.24848	0.00189324	0.00263834
DBN1	3.26725	10.2194	1.64516	6.94937e-10	2.00917e-09
SMC4	1.39229	3.51603	1.33649	3.35866e-18	3.25151e-17
RBP2	0.713421	2.4608	1.7863	2.29917e-05	3.97814e-05
ECT2	1.41205	4.55067	1.68829	8.77152e-32	2.74215e-29
IFT57	1.59611	3.34826	1.06885	7.94995e-16	5.32512e-15
PLXNA1	1.43154	3.23131	1.17455	4.95638e-18	4.66094e-17
TNNC1	1.90216	3.80477	1.00017	0.0176538	0.0219285
CENPA	0.853327	3.19629	1.90523	7.1719e-32	2.426e-29
GCA	1.41437	2.94436	1.05779	3.62795e-18	3.50043e-17
GLS	2.64671	5.60688	1.083	7.05537e-15	4.08785e-14
PLEK	2.73009	5.85222	1.10003	8.64275e-07	1.74601e-06
ARID3A	1.81883	4.31754	1.2472	1.0237e-11	3.7857e-11
BCL9	2.43879	5.04708	1.04928	2.33109e-18	2.32927e-17
GPX7	3.01993	6.41576	1.08711	4.76687e-10	1.4079e-09
QSOX1	8.34037	17.8661	1.09904	0.000183704	0.000286014
ARHGEF2	2.11746	5.35265	1.33792	7.7683e-21	1.1865e-19
LEPR	18.3843	8.90406	-1.04594	2.68221e-10	8.15011e-10
NCF2	2.55966	6.21758	1.2804	3.91182e-12	1.53027e-11
RGS2	6.1559	16.6281	1.43359	2.58355e-09	6.98317e-09
CTH	47.0865	14.3653	-1.71272	2.89646e-12	1.15267e-11
OLFML3	2.51214	5.9288	1.23883	2.22342e-06	4.2884e-06
CFHR3	44.071	16.767	-1.3942	9.09404e-12	3.387e-11
RGS4	0.65319	1.42716	1.12758	0.00684841	0.00891698
SLC2A1	0.854555	3.2861	1.94313	3.97994e-10	1.18339e-09
CDC20	4.71389	18.7237	1.98987	1.5995e-29	1.87713e-27
HSD11B1	277.04	128.109	-1.11273	8.70745e-07	1.75815e-06
RCAN3	0.592144	1.49787	1.33889	1.08936e-23	2.73552e-22
STMN1	7.74409	19.8568	1.35847	1.25896e-26	5.90991e-25
NEK2	1.59156	4.81785	1.59795	2.75075e-28	2.09512e-26
CENPF	1.25179	3.88906	1.63543	2.58571e-27	1.46494e-25
MUC5B	1.98791	6.19885	1.64075	0.0229374	0.0281299
SPP1	172.037	486.247	1.49897	6.74166e-11	2.21721e-10
CNTRL	0.750262	1.51348	1.0124	3.43988e-17	2.8158e-16
PHF19	1.34293	3.01504	1.1668	5.54656e-21	8.63206e-20
BSPRY	1.25034	2.59837	1.05529	6.68287e-08	1.53689e-07
ACYP1	1.08771	2.1903	1.00983	3.13886e-26	1.32235e-24
EPCAM	14.1082	35.2825	1.32242	8.44081e-06	1.5317e-05
OGFRL1	0.709776	1.4835	1.06357	8.98632e-15	5.11136e-14
SFRP5	1.46901	14.7285	3.32569	0.00179928	0.00251439
MOB3B	1.00945	2.13021	1.07742	1.23032e-06	2.43923e-06
CENPL	0.612015	1.54946	1.34012	2.96697e-28	2.21579e-26
SCPEP1	9.13922	19.0156	1.05704	4.06282e-12	1.58395e-11
NCAPH	0.529054	1.95219	1.88361	4.3835e-34	3.87805e-31
PLBD1	1.58703	6.01933	1.92328	2.93766e-14	1.55481e-13
TMEM156	1.23017	3.53483	1.52279	0.000144252	0.000226955
TMEM54	4.48691	11.3786	1.34253	1.69249e-08	4.16996e-08
PTGFR	0.909841	2.49785	1.457	0.0001797	0.000280044
PLAU	1.90484	4.89661	1.36212	1.4647e-07	3.24201e-07
CHST3	0.67123	1.59491	1.2486	0.0106558	0.0135521
BICC1	1.67216	6.53745	1.96701	4.62206e-09	1.21338e-08
ZWINT	4.5386	12.5742	1.47015	1.88254e-28	1.55763e-26
RASSF8	0.797335	1.88145	1.23859	2.07312e-08	5.04719e-08
BHLHE41	0.653872	1.79925	1.46032	5.84821e-07	1.20885e-06
SPATS2	1.73412	4.0887	1.23744	1.24886e-35	2.39386e-32
TUBA1B	7.32778	18.4215	1.32995	8.58478e-33	3.79744e-30
HJURP	1.21724	4.00024	1.71648	1.28885e-29	1.59447e-27
SLC36A1	0.971224	1.97557	1.02439	2.09394e-23	4.91478e-22
C4BPA	599.855	290.569	-1.04573	6.14271e-17	4.84882e-16
CKS2	20.6677	45.3902	1.135	3.52082e-18	3.39991e-17
INHA	0.844475	2.60171	1.62334	0.0357701	0.0427331
PI3	4.57911	10.5415	1.20294	6.16351e-05	0.000101498
PARD6B	1.3251	2.75506	1.05599	3.4299e-23	7.73477e-22
PMEPA1	2.45718	7.4681	1.60374	0.00997613	0.01273
RBPJL	0.00853627	2.63991	8.27267	2.22581e-05	3.85993e-05
PCK1	146.754	56.8451	-1.36829	1.41228e-18	1.47259e-17
POF1B	0.437724	2.07682	2.24628	3.88107e-13	1.76358e-12
GNMT	98.8759	41.6076	-1.24877	2.36268e-09	6.41937e-09
SOX4	4.23189	14.6252	1.78908	1.25964e-17	1.11353e-16
CXCL6	2.13277	8.36583	1.97178	3.75888e-07	7.91629e-07
MT2A	728.829	335.388	-1.11975	9.7545e-06	1.75758e-05
ABCC4	0.983513	2.59485	1.39964	4.37057e-15	2.61393e-14
HROB	0.68863	1.76817	1.36045	3.84395e-26	1.56771e-24
SOX9	5.65484	16.1214	1.51142	1.7835e-13	8.50416e-13
SH2D3A	0.479801	1.58388	1.72296	1.68293e-08	4.14907e-08
NRSN2	2.73379	8.55166	1.6453	8.95663e-16	5.95091e-15
LAMP5	0.197228	2.76992	3.81191	4.71979e-07	9.83731e-07
XRCC3	0.717548	1.47175	1.03639	7.09558e-25	2.21161e-23
KIRREL2	0.0236959	2.65064	6.80556	9.67753e-05	0.000155384
GLIS2	1.61662	3.86457	1.25732	9.46804e-11	3.04849e-10
SSX1	4.17487	14.2007	1.76615	2.23033e-05	3.8666e-05
DLGAP5	0.922539	3.2909	1.8348	3.40531e-30	5.4395e-28
CTAG2	1.68463	11.5815	2.78132	4.48778e-10	1.33026e-09
ARMCX1	1.07478	2.6287	1.29031	4.79221e-08	1.12068e-07
FGD3	0.690512	1.48134	1.10116	8.43096e-08	1.91744e-07
DYRK2	1.27989	2.71653	1.08575	8.13918e-26	3.10992e-24
PKMYT1	0.609656	1.82357	1.5807	2.79561e-28	2.11528e-26
CHTF18	1.31807	2.7554	1.06383	4.27919e-20	5.7764e-19
GAL3ST1	2.70759	11.5725	2.09562	2.20903e-12	8.92694e-12
BAIAP2L2	3.98402	10.8519	1.44564	7.7619e-10	2.23565e-09
LIF	1.06051	2.95779	1.47976	3.59786e-07	7.59389e-07
KRT17	0.678397	3.07196	2.17895	1.16575e-07	2.61299e-07
FLNC	1.23743	4.69697	1.92438	1.46e-06	2.87379e-06
AP1M2	5.92056	12.049	1.02511	3.75477e-07	7.90909e-07
EGLN3	0.636821	2.82777	2.15071	1.09648e-14	6.15454e-14
FOXJ1	0.3857	2.791	2.85523	1.50697e-12	6.24566e-12
RHBDF2	2.41343	5.11989	1.08503	1.32633e-19	1.62451e-18
CDKN1C	2.23534	5.53375	1.30776	0.029756	0.0359592
GADD45G	68.6557	30.9333	-1.15022	3.80078e-15	2.29825e-14
EPO	1.35718	3.70217	1.44776	6.54043e-08	1.50654e-07
H19	135.703	283.717	1.064	0.0261864	0.0318732
CYP2E1	367.147	144.392	-1.34637	3.85775e-10	1.15003e-09
CEP85	1.42285	2.8807	1.01764	2.79542e-20	3.90649e-19
LAMA5	3.58617	7.55688	1.07535	5.90699e-09	1.53424e-08
DNMT1	1.81741	4.2455	1.22405	3.04813e-27	1.68541e-25
SLC6A8	3.398	9.59095	1.49699	3.7198e-07	7.8426e-07
PNCK	0.268831	1.82414	2.76245	2.77895e-15	1.71279e-14
PLXNA3	0.936603	2.15314	1.20094	1.12516e-11	4.13169e-11
DUSP9	5.59592	18.6908	1.73988	1.82653e-08	4.481e-08
SLC7A10	0.0859746	2.0562	4.57992	7.08432e-10	2.04767e-09
EPS8L1	0.487715	1.60918	1.72221	1.03559e-06	2.07356e-06
GINS2	1.97435	3.99091	1.01534	5.73141e-22	1.04631e-20
PRR7	1.19344	2.45673	1.04162	8.688e-14	4.30693e-13
PPT1	12.7352	26.0311	1.03141	2.58913e-26	1.11946e-24
SLC6A6	0.884943	2.40646	1.44326	2.92683e-09	7.85568e-09
G6PC	164.855	80.6553	-1.03136	5.14235e-15	3.04386e-14
TOP2A	3.69586	13.5052	1.86953	1.70768e-30	3.06876e-28
LLGL1	1.2719	2.56198	1.01028	2.80816e-20	3.91949e-19
FAAP24	0.770184	1.70995	1.15068	1.95434e-30	3.40559e-28
NUP210	5.29447	10.98	1.05232	4.0342e-22	7.64372e-21
EMILIN2	0.793671	1.77439	1.16071	2.78284e-09	7.48841e-09
ITGB4	1.70723	6.13389	1.84514	1.493e-09	4.15763e-09
TRIM47	6.78382	13.9374	1.03879	2.64676e-12	1.0599e-11
SNAP25	0.697754	3.35565	2.2658	1.4134e-10	4.45254e-10
RAB25	2.6982	6.70986	1.31429	0.00600658	0.00787794
ALOX5AP	1.45975	3.69212	1.33873	5.14097e-07	1.06688e-06
SLC41A1	1.7181	3.50172	1.02725	4.80775e-12	1.85675e-11
POSTN	2.97727	6.38278	1.1002	9.05443e-06	1.63762e-05
NTS	26.5094	146.575	2.46707	0.00116549	0.00166244
CCNB1	5.39443	16.1509	1.58208	1.03493e-28	9.01722e-27
GSTM1	16.5938	6.97237	-1.25093	0.00568783	0.00748121
PSRC1	1.23317	3.08401	1.32243	1.12204e-23	2.79927e-22
TRIM45	0.561287	1.78424	1.6685	1.88801e-29	2.19334e-27
VTCN1	0.346926	5.66731	4.02996	2.32494e-06	4.47742e-06
SAA2	97.6957	19.31	-2.33895	0.000677789	0.00099025
CFHR4	22.4494	7.5379	-1.57444	9.44403e-20	1.18447e-18
STK26	1.42916	3.45944	1.27537	2.40418e-21	3.95572e-20
FOLH1B	1.56207	0.597125	-1.38735	5.53533e-05	9.16921e-05
CDCA8	1.93945	6.79371	1.80855	6.97363e-34	5.72883e-31
DSC2	0.785474	1.66633	1.08504	2.28225e-14	1.22885e-13
TPGS2	2.2212	4.81943	1.11752	1.18918e-31	3.25638e-29
CLDN10	0.791525	3.39064	2.09885	0.00132834	0.00188004
HAVCR2	1.5322	3.5434	1.20953	6.24397e-07	1.2865e-06
SDS	236.311	103.547	-1.1904	6.61556e-07	1.3577e-06
MSI1	1.80142	3.75621	1.06014	0.000501146	0.000741883
BICDL1	1.70482	3.79712	1.15529	9.09996e-16	6.03916e-15
TMEM243	0.852621	1.73992	1.02904	2.1788e-13	1.02446e-12
HILPDA	1.64754	4.46561	1.43855	2.34502e-26	1.02159e-24
TES	3.83436	8.1402	1.08608	4.83369e-17	3.86326e-16
CDK4	6.89877	15.0091	1.12143	3.56133e-30	5.61081e-28
TROAP	1.16232	3.6421	1.64776	1.4091e-27	8.57463e-26
ESPL1	0.834782	2.11233	1.33937	2.81705e-21	4.57612e-20
PKIB	1.33884	4.09385	1.61247	1.94537e-09	5.34873e-09
MICAL1	1.74005	3.50709	1.01115	8.79115e-11	2.84329e-10
TTLL4	2.2699	4.89501	1.10868	3.85203e-18	3.69493e-17
SERPINE2	1.76161	5.50386	1.64355	1.21063e-08	3.03673e-08
DRAM1	2.26556	5.12261	1.17702	5.73141e-22	1.04631e-20
SCRN1	1.13642	3.75664	1.72494	5.86567e-08	1.3601e-07
GPNMB	7.67036	17.2377	1.1682	4.88943e-06	9.08455e-06
TTYH3	9.26254	20.3329	1.13434	5.79786e-17	4.58921e-16
CIB2	0.713846	1.7116	1.26166	3.845e-12	1.5072e-11
ACTL6A	3.43364	7.07189	1.04236	8.33177e-35	1.06471e-31
NIBAN2	9.80034	19.6205	1.00146	4.27015e-09	1.12614e-08
KIF12	5.93398	15.7196	1.4055	5.19551e-13	2.31334e-12
CTSV	0.271898	2.97674	3.45259	2.35255e-19	2.75314e-18
DSCC1	1.1146	2.53833	1.18735	1.58459e-27	9.49188e-26
IGFBPL1	0.707634	2.57919	1.86584	0.000141839	0.000223434
TINAG	1.70261	3.5994	1.08001	4.62852e-07	9.65583e-07
LRRC1	1.20378	3.08877	1.35946	4.27015e-23	9.51764e-22
TUBB2B	0.898105	2.1807	1.27984	1.40549e-09	3.92629e-09
HMGA1	23.0124	61.4621	1.41728	6.78001e-25	2.12471e-23
TCF19	3.37092	8.92925	1.4054	1.36903e-26	6.32348e-25
NRM	4.40313	11.34	1.36481	5.01296e-23	1.10027e-21
SULF1	1.38853	3.31392	1.25498	2.68199e-08	6.4598e-08
MMP7	4.68551	12.2924	1.39149	1.50534e-08	3.73203e-08
KIF23	0.49347	1.98825	2.01047	1.56148e-33	9.45186e-31
PAQR5	0.858145	2.76624	1.68863	1.03402e-11	3.81775e-11
CYP2C9	136.205	54.6261	-1.31811	2.87289e-16	2.0497e-15
CYP2C8	148.32	61.827	-1.26241	1.94649e-13	9.2278e-13
KIF11	0.972529	2.91199	1.58219	1.17507e-27	7.30513e-26
CEP55	0.603068	2.61475	2.11628	5.96e-29	5.76017e-27
FAM117B	0.739251	1.78222	1.26954	1.1236e-16	8.51302e-16
ITGAV	6.07647	13.1522	1.114	5.8239e-11	1.93028e-10
MNS1	1.36389	2.99766	1.13611	1.1197e-09	3.16718e-09
ERP27	0.588442	2.5304	2.10439	2.5178e-06	4.82874e-06
SINHCAF	1.25395	2.98867	1.25303	1.19151e-11	4.35175e-11
AMIGO2	1.00789	2.03565	1.01415	8.87303e-08	2.01399e-07
COL2A1	2.26307	5.94131	1.3925	0.000335611	0.000506876
LRIG3	1.83425	3.91759	1.09478	3.77136e-15	2.28287e-14
FOXN4	0.765515	1.6473	1.1056	5.86112e-05	9.67821e-05
SLC7A1	1.00102	2.11278	1.07768	3.4533e-08	8.21095e-08
CDH24	0.665255	1.50582	1.17857	1.86728e-11	6.63647e-11
SLC25A47	82.6589	31.3765	-1.39749	2.94335e-07	6.27926e-07
DUOXA2	0.972294	3.6985	1.92748	0.00237096	0.00326099
DUOX2	1.86303	8.17702	2.13393	0.00172142	0.00240969
GCNT3	0.707332	2.43489	1.7834	7.63958e-16	5.12337e-15
BCL2A1	1.32541	2.73206	1.04355	0.000471943	0.000700635
CYP1A1	29.9768	8.85086	-1.75996	3.2809e-05	5.58511e-05
CYP1A2	43.2789	13.6169	-1.66827	1.15499e-05	2.06941e-05
CHST4	0.790739	2.77671	1.81211	7.33156e-05	0.000119586
ABCA8	2.9635	1.30997	-1.17776	2.55644e-12	1.02517e-11
SLC13A5	30.656	13.8946	-1.14165	6.63117e-14	3.3391e-13
TMC6	1.42664	3.64029	1.35144	1.56883e-07	3.46318e-07
SLC16A3	0.948139	3.65828	1.94799	7.48918e-16	5.03114e-15
CEP131	2.60849	5.30225	1.02339	5.17158e-28	3.49872e-26
P3H4	2.57292	6.38	1.31015	5.95523e-15	3.48379e-14
GRB7	2.88885	6.98284	1.27332	4.72692e-14	2.43241e-13
FKBP10	4.41358	14.0411	1.66963	0.000267316	0.000407908
PLPP2	1.97198	6.54952	1.73174	1.22729e-06	2.43408e-06
SLC2A5	0.785055	2.58931	1.7217	1.25272e-08	3.13685e-08
FCN3	6.35941	2.1134	-1.58933	0.000310773	0.000470972
KIF2C	1.3147	5.01998	1.93295	1.15558e-31	3.24153e-29
MTF2	1.33181	2.73541	1.03837	1.25289e-27	7.74703e-26
SLC44A3	4.16108	9.56073	1.20016	7.06129e-13	3.07039e-12
IGSF3	1.04115	4.15554	1.99685	5.85415e-25	1.85478e-23
MAEL	0.207123	2.29157	3.46778	5.40831e-08	1.25811e-07
FCGR2A	1.50555	3.21692	1.09539	6.25681e-12	2.37962e-11
NUF2	1.05201	3.7858	1.84745	4.2729e-31	9.4505e-29
CRABP2	0.899796	2.77015	1.62229	6.35389e-05	0.000104306
CTSK	1.89674	5.42827	1.51697	3.86307e-06	7.24428e-06
DTL	1.47256	4.01353	1.44655	1.75942e-25	6.20707e-24
MAP3K21	0.744167	1.88349	1.33971	4.75853e-12	1.83898e-11
REN	1.93066	0.775947	-1.31507	0.000156916	0.000245804
CDCA7	0.519033	2.37233	2.19241	1.65315e-12	6.79516e-12
NCEH1	1.17796	4.99754	2.08492	5.05705e-20	6.71606e-19
TMEM44	0.903725	1.92086	1.08779	1.82299e-18	1.85214e-17
SCD5	0.553702	4.14634	2.90466	0.000313697	0.000475028
LHFPL2	1.08661	2.73376	1.33106	3.00421e-18	2.94808e-17
CRHBP	2.39236	0.626444	-1.93318	1.95648e-07	4.26649e-07
LECT2	26.9583	13.265	-1.02311	6.67543e-12	2.53129e-11
DCDC2	4.3902	12.5425	1.51446	0.00847325	0.010892
PLA2G7	2.54362	6.01116	1.24076	1.74252e-05	3.05592e-05
TNFRSF21	6.59304	14.9395	1.18011	1.3114e-12	5.49049e-12
CYP39A1	6.56073	2.90963	-1.17302	0.000114238	0.000182049
TPBG	0.434615	1.64647	1.92157	2.92811e-07	6.24918e-07
PM20D2	1.88207	3.78905	1.00951	3.90183e-18	3.73025e-17
CDCA5	2.03812	5.65024	1.47107	1.0126e-28	8.95836e-27
PSPH	5.90083	13.5554	1.19988	1.11192e-24	3.35649e-23
NCAPG2	1.21177	2.93235	1.27494	1.16256e-27	7.26666e-26
IGSF1	0.822576	1.97112	1.26079	2.05899e-09	5.64087e-09
ARHGAP39	0.667419	1.40436	1.07324	1.6398e-15	1.04023e-14
HAUS6	1.07946	2.22057	1.04062	4.4786e-22	8.38926e-21
CDKN2A	2.07765	5.76041	1.47122	2.18412e-15	1.36668e-14
PTGES	2.00718	5.00012	1.31679	8.04798e-06	1.4634e-05
ANKRD1	1.08773	4.14232	1.92912	2.55692e-07	5.49255e-07
MKI67	1.52374	4.52288	1.56962	3.36488e-24	9.37034e-23
GLYAT	31.0435	13.525	-1.19867	8.3268e-12	3.12045e-11
C11orf49	1.01902	2.19394	1.10634	1.9256e-17	1.65148e-16
INCENP	1.4973	3.33039	1.15333	9.48827e-24	2.40896e-22
CHEK1	0.745786	2.39591	1.68374	1.79957e-32	7.39173e-30
SOGA1	0.862696	1.9126	1.14861	2.4815e-19	2.89744e-18
LTO1	1.44105	4.72117	1.71203	8.37152e-16	5.58798e-15
CNDP1	1.47282	0.49063	-1.58587	0.000417353	0.000623616
IL18	1.57009	3.39778	1.11375	3.6717e-05	6.21734e-05
MFSD6	1.50482	3.05361	1.02092	5.21649e-08	1.2157e-07
RNF144A	0.704221	1.69818	1.26989	7.46912e-12	2.81653e-11
CENPU	2.05252	4.56805	1.15418	2.04169e-21	3.40807e-20
CCL28	1.00144	2.35027	1.23075	1.1403e-09	3.22305e-09
GFRA1	4.88476	2.42346	-1.01122	7.4287e-09	1.90709e-08
SPC25	1.09833	3.10397	1.49881	2.27592e-28	1.84334e-26
SPARCL1	64.0359	30.818	-1.05511	0.000159089	0.000248903
GPD1L	1.33222	2.87455	1.10951	8.34206e-14	4.14257e-13
CENPH	1.38371	3.23345	1.22453	8.31994e-29	7.65501e-27
DAB2	4.02593	9.01859	1.16358	2.1644e-10	6.66116e-10
CLGN	2.93881	8.18632	1.47798	4.99847e-14	2.56297e-13
RASSF3	4.0796	8.79907	1.10892	2.83586e-22	5.53738e-21
CYRIB	2.86094	5.72699	1.00129	8.05883e-23	1.71957e-21
LPCAT1	4.50753	10.6489	1.24029	1.14979e-19	1.42038e-18
UCHL1	3.38691	13.5276	1.99786	2.30301e-05	3.98419e-05
ENAH	3.72747	7.94767	1.09233	1.71719e-21	2.9129e-20
SLFN13	0.330824	1.76498	2.41551	6.97023e-09	1.79464e-08
SKA1	0.98106	3.4883	1.83011	2.77786e-29	2.98586e-27
ACSS1	1.47428	3.46597	1.23325	1.32207e-10	4.18413e-10
PIP4P2	1.35211	2.83651	1.06891	3.72974e-09	9.9158e-09
CDK19	1.40916	2.96274	1.07209	3.43141e-18	3.31636e-17
SLC7A7	1.3797	3.1018	1.16876	1.88404e-08	4.61226e-08
MAGEC1	0.583944	2.0045	1.77934	0.000641465	0.000939448
TMEM237	0.643572	1.50897	1.22939	7.39701e-30	9.89222e-28
FZD7	0.634874	1.85062	1.54347	1.01971e-08	2.57469e-08
NAT2	7.13702	3.23943	-1.13958	1.02459e-06	2.05293e-06
HKDC1	5.83141	14.7848	1.34219	6.39118e-13	2.79806e-12
CD109	0.824553	2.46037	1.57719	9.11736e-13	3.91264e-12
MAPK13	1.88324	4.57248	1.27976	1.00008e-10	3.21373e-10
B3GNT7	0.712526	2.14292	1.58856	8.73266e-06	1.58141e-05
BUB1B	0.539466	2.04835	1.92486	6.0752e-31	1.29216e-28
C8A	120.275	54.6148	-1.13898	4.28669e-18	4.07786e-17
MMP14	13.7252	36.4205	1.40792	2.03339e-13	9.61203e-13
FZD1	0.757504	2.3975	1.66221	1.45884e-13	7.02309e-13
CCNB2	2.1974	6.7912	1.62787	9.27975e-29	8.338e-27
TSC22D3	27.815	13.8974	-1.00105	3.00347e-10	9.08068e-10
SLC34A2	0.35901	10.9505	4.93082	0.000771416	0.00112021
FMNL2	1.45817	2.97056	1.02658	7.6495e-07	1.55684e-06
HPD	682.95	239.498	-1.51177	1.14684e-16	8.67181e-16
CDC25C	0.919489	2.35474	1.35666	1.69596e-23	4.03835e-22
CPA2	0.0242321	8.30727	8.42131	6.47952e-08	1.494e-07
NBL1	3.2928	7.26473	1.14159	0.028996	0.0351072
FCER1G	15.031	34.1976	1.18595	4.52806e-07	9.45827e-07
MIS18A	3.37012	6.89441	1.03263	2.45189e-27	1.40294e-25
CCDC24	1.16968	2.45444	1.06928	6.84931e-18	6.29688e-17
IGF2BP1	1.21065	3.09502	1.35417	1.82916e-07	4.00631e-07
CHAF1B	0.665653	2.32563	1.80478	4.12232e-32	1.58036e-29
TFF2	1.37769	10.6619	2.95214	1.89403e-08	4.63573e-08
TFF1	2.61466	11.553	2.14357	1.06901e-05	1.92104e-05
TMPRSS3	1.49435	3.25557	1.12339	0.000512176	0.000757248
G6PD	4.97875	23.6625	2.24874	5.43007e-29	5.33771e-27
FCN2	3.13939	1.01347	-1.63119	1.31289e-05	2.33812e-05
CYP3A4	529.547	146.702	-1.85187	2.45509e-07	5.28962e-07
TONSL	1.65733	3.35048	1.01551	4.31969e-21	6.86198e-20
RECQL4	2.97017	6.76689	1.18795	9.68781e-21	1.4622e-19
SH2B2	0.865708	1.73318	1.00147	4.7622e-14	2.44837e-13
DMKN	0.902651	2.77334	1.61938	0.00417362	0.00557177
PLCD3	0.739527	1.9312	1.38482	6.42086e-11	2.11776e-10
RACGAP1	2.2459	5.82828	1.37578	6.95069e-28	4.59425e-26
RAVER1	0.789508	1.72029	1.12363	3.80547e-12	1.49222e-11
SPC24	3.03818	6.24617	1.03977	2.67133e-20	3.7467e-19
TEDC2	1.08916	2.91759	1.42156	1.60162e-27	9.54415e-26
CCNF	0.752681	1.93979	1.36579	5.05657e-29	5.05701e-27
PAQR4	0.773115	2.00191	1.37262	9.02154e-22	1.59381e-20
ASRGL1	0.564595	1.58077	1.48534	2.03334e-17	1.73999e-16
CYP4A22	27.7793	13.2684	-1.06602	1.42871e-11	5.15744e-11
SLC1A7	1.02787	3.55919	1.79189	0.00295669	0.00401712
ZSWIM5	0.87572	1.89925	1.11689	1.14354e-14	6.40619e-14
RAVER2	0.704136	1.87236	1.41093	5.58948e-14	2.84194e-13
FBLIM1	4.59114	9.76755	1.08914	2.19372e-12	8.86817e-12
SNX7	4.53884	9.1663	1.01402	7.36353e-17	5.7299e-16
FAM102B	0.689446	1.42627	1.04874	7.03848e-19	7.65133e-18
HENMT1	0.748177	1.74417	1.22109	6.13551e-05	0.000101052
OLFML2B	2.36321	5.26901	1.15678	2.34863e-09	6.38723e-09
MT2P1	7.26699	3.09604	-1.23093	0.000139166	0.000219584
SGPP2	0.537301	3.00319	2.4827	4.17846e-14	2.16764e-13
NEURL3	1.06528	5.12247	2.2656	1.54327e-19	1.87227e-18
S100A11	66.0698	199.822	1.59665	1.17547e-09	3.31677e-09
S100A9	23.4349	81.979	1.8066	4.53887e-06	8.46466e-06
TGFA	0.730802	2.31912	1.66603	2.46145e-07	5.30139e-07
INAVA	0.789947	2.59817	1.71767	1.41618e-15	9.09407e-15
ATP1A1	10.0947	24.9915	1.30784	3.1551e-14	1.66225e-13
SERPINI1	2.01872	6.04379	1.58201	1.63592e-12	6.73401e-12
MNDA	1.03111	2.17482	1.0767	1.01786e-06	2.04016e-06
EIF5A2	0.849704	2.06718	1.28263	1.08418e-11	3.99016e-11
CDS1	1.00719	2.06135	1.03325	1.02554e-07	2.31133e-07
DNASE1L3	7.55492	2.89619	-1.38326	1.59601e-16	1.18271e-15
CXCL5	0.435318	5.92351	3.76631	4.81197e-09	1.26151e-08
CXCL1	3.66535	14.5582	1.98981	5.81734e-08	1.34998e-07
HPS3	1.58172	3.3331	1.07537	5.49542e-21	8.56406e-20
CLEC3B	5.53333	2.6824	-1.04462	4.0861e-19	4.58928e-18
YEATS2	1.09859	2.32292	1.08029	3.7066e-31	8.35874e-29
RFC4	3.58518	8.54317	1.25272	8.73915e-34	6.12651e-31
RPL39L	4.74038	9.71744	1.03557	2.97391e-07	6.34211e-07
PRKCD	4.13433	8.64552	1.0643	1.15766e-26	5.50178e-25
MELTF	0.661386	2.49572	1.91589	3.56366e-11	1.21475e-10
CDC25A	0.622133	1.79615	1.52961	1.26281e-23	3.10333e-22
ETNPPL	31.9643	12.9222	-1.30661	1.31185e-13	6.38491e-13
HMGB2	14.0308	29.9562	1.09426	5.3699e-21	8.39124e-20
MAD2L1	0.94158	2.58528	1.45716	6.77201e-27	3.46155e-25
ELOVL7	0.997549	4.52608	2.1818	4.09431e-16	2.86776e-15
GPX8	0.932737	2.01988	1.11473	6.25024e-05	0.000102721
PTTG1	5.81419	14.29	1.29736	5.26285e-22	9.7312e-21
KCNK5	2.47231	6.59471	1.41545	0.000179483	0.000279745
CDCA7L	0.759764	2.25496	1.56948	4.93526e-18	4.64488e-17
FABP5	1.33054	3.54836	1.41514	2.22576e-09	6.07461e-09
TNFRSF11B	1.95342	5.79419	1.56861	9.79903e-08	2.21374e-07
CTHRC1	2.99545	7.9319	1.4049	4.63717e-08	1.08575e-07
PDP1	0.945264	2.02484	1.09902	2.83873e-07	6.06731e-07
TMEM65	1.41759	3.24886	1.19649	1.50427e-20	2.2039e-19
SYK	1.13744	2.53616	1.15686	5.49425e-08	1.27759e-07
RASEF	1.09652	2.28903	1.06181	1.6929e-06	3.30729e-06
PGAP4	1.19307	2.50876	1.0723	4.79942e-06	8.92452e-06
CYBB	2.79208	6.30622	1.17543	4.04833e-06	7.58056e-06
WNK2	0.474592	2.42008	2.3503	8.08152e-11	2.63273e-10
MELK	1.28664	4.27807	1.73335	9.29084e-30	1.21425e-27
HEPACAM	2.94418	1.27653	-1.20564	0.000112695	0.000179789
SKA3	0.893095	2.53693	1.5062	2.62986e-26	1.13281e-24
BTNL9	2.01002	0.949099	-1.08258	4.34016e-17	3.49064e-16
LARGE2	1.85379	3.77415	1.02567	6.01259e-07	1.24082e-06
SPRED1	1.20968	2.4849	1.03856	7.34299e-13	3.18566e-12
GPT2	40.1613	19.6172	-1.03369	3.10805e-14	1.63821e-13
PPP1R14D	0.593991	2.1269	1.84024	2.17208e-10	6.68301e-10
SPINT1	4.76405	19.6042	2.0409	7.80662e-12	2.93411e-11
ASPG	6.38078	2.92877	-1.12344	3.15453e-06	5.98883e-06
TMEM100	1.89413	0.929831	-1.02649	5.57901e-10	1.63019e-09
MOGAT2	8.88803	4.27409	-1.05624	6.25941e-07	1.28928e-06
MCM7	13.6933	31.1383	1.18522	5.487e-28	3.69041e-26
TMED3	1.37634	2.95777	1.10368	3.92031e-11	1.32923e-10
RRAD	1.49245	3.06108	1.03636	0.000381397	0.000572345
NNMT	234.467	99.5426	-1.236	0.000130725	0.000206947
PCLAF	0.661074	1.79206	1.43874	8.81096e-24	2.267e-22
GLYATL1	19.5356	9.62231	-1.02165	2.36863e-13	1.10738e-12
PLK1	1.04156	3.73121	1.84091	9.13212e-31	1.78014e-28
NEMP1	1.65666	3.68962	1.1552	6.83967e-28	4.547e-26
STX3	1.58025	3.9612	1.32579	7.65473e-25	2.36024e-23
C15orf48	0.974818	2.47043	1.34156	6.11631e-09	1.58539e-08
PRR15L	3.83228	8.64739	1.17406	1.23968e-05	2.21322e-05
GPRC5B	1.80261	4.0677	1.17413	1.69343e-07	3.7225e-07
CDT1	2.97099	7.78687	1.3901	3.06489e-28	2.25957e-26
TUBA1C	3.63301	9.41101	1.37318	9.0558e-34	6.12651e-31
CYP2S1	0.846784	2.00702	1.24499	1.58587e-08	3.92074e-08
TMC4	3.9982	10.9786	1.45727	0.00289636	0.00393887
LAIR1	1.05408	2.17004	1.04174	6.07691e-08	1.4054e-07
SPINT2	0.992382	3.53417	1.8324	9.31088e-07	1.87506e-06
TLCD3A	1.24721	2.84587	1.19017	8.42974e-11	2.73717e-10
GPT	42.7669	20.0557	-1.09248	1.12823e-16	8.54232e-16
ZNF83	1.22572	2.87152	1.22819	9.53537e-12	3.54448e-11
KRT80	0.560713	2.53614	2.1773	1.59957e-12	6.59614e-12
SOAT2	3.08468	8.11796	1.39599	0.000590625	0.000868367
HID1	1.76099	4.04111	1.19837	1.94808e-06	3.78398e-06
TK1	13.7331	30.3181	1.14253	2.4128e-18	2.40464e-17
RAB3IL1	2.04579	4.75024	1.21534	1.22817e-11	4.47709e-11
SPINDOC	2.10704	5.39121	1.3554	4.45729e-29	4.57708e-27
NAALADL1	0.907352	3.0562	1.752	1.40084e-05	2.484e-05
PBK	1.80992	4.9395	1.44844	1.47886e-22	2.99971e-21
NT5DC2	2.64835	9.02808	1.76933	1.71907e-15	1.08692e-14
REEP4	4.88257	9.9184	1.02247	4.59988e-20	6.18751e-19
ADAM9	1.41985	3.26125	1.19968	5.58066e-13	2.46479e-12
NPNT	1.84552	5.49047	1.5729	0.0035316	0.00474829
TM4SF20	2.8311	6.98936	1.3038	0.000484712	0.000718293
LGALS9	3.57932	7.28008	1.02427	6.36428e-08	1.46891e-07
PTAFR	1.0144	2.47141	1.2847	1.36004e-07	3.01965e-07
CXCL8	5.53967	11.693	1.07777	3.35899e-08	8.00163e-08
CLIC3	0.696891	2.73525	1.97267	0.000137602	0.000217145
HIC2	0.748665	1.55644	1.05586	1.36768e-11	4.94333e-11
BUB1	0.709076	2.471	1.80108	3.91529e-33	2.14428e-30
DCXR	432.887	208.613	-1.05316	6.25681e-12	2.37962e-11
LINGO1	1.13871	2.408	1.08044	0.000721241	0.00105107
CTNND2	0.713225	2.95455	2.05051	2.53858e-08	6.13366e-08
MUC3A	1.0911	2.29431	1.07227	0.0156666	0.0195679
ITGAM	1.05168	2.80044	1.41296	3.96608e-12	1.54991e-11
TM4SF1	25.5104	54.4886	1.09487	4.98105e-06	9.2473e-06
CDK1	2.30261	7.08181	1.62085	2.52258e-28	1.97362e-26
CST1	10.5127	26.4753	1.33251	0.00288205	0.0039208
COX7B2	4.54105	11.1986	1.30222	2.77674e-05	4.7537e-05
PFKFB3	3.214	10.4159	1.69634	1.66482e-06	3.25353e-06
GTSF1	0.905313	4.90249	2.43703	4.45034e-09	1.17151e-08
CDCA4	1.38119	3.35163	1.27896	2.53133e-27	1.44123e-25
HTRA3	1.82822	4.08618	1.16031	8.66168e-05	0.000140051
OPRPN	9.27624	0.945895	-3.29379	0.000153353	0.000240584
CDC42BPG	0.564408	1.51744	1.42683	9.22685e-11	2.97583e-10
FAM241B	2.34166	5.02042	1.10028	3.95567e-13	1.79464e-12
CHST11	1.21245	2.94932	1.28245	4.81142e-10	1.41961e-09
KRT19	6.09667	25.6684	2.0739	1.99297e-05	3.47447e-05
KRT20	0.876676	8.34727	3.25119	1.16565e-07	2.61299e-07
CLSTN1	6.95873	16.7231	1.26495	1.09596e-17	9.80142e-17
NMRAL2P	1.62038	3.3114	1.03111	0.00186782	0.00260639
TMEM51	1.97907	6.22521	1.6533	2.62845e-12	1.05294e-11
RHNO1	3.22142	6.64053	1.0436	3.86426e-29	4.04026e-27
RRM2	2.05178	5.54913	1.43539	4.98041e-28	3.4095e-26
MBOAT1	2.24474	4.86321	1.11536	1.20093e-12	5.0482e-12
TTC36	5.32596	1.47299	-1.85429	1.44685e-13	6.97409e-13
GTPBP2	5.36827	10.901	1.02192	2.81406e-26	1.20314e-24
HSPA6	2.77609	6.62909	1.25575	3.44325e-12	1.35898e-11
OLR1	0.382441	1.81054	2.24311	3.28754e-07	6.96701e-07
SAA1	2031.02	587.67	-1.78912	0.000184417	0.000286968
SULT1B1	3.93815	1.52611	-1.36766	4.2953e-09	1.13251e-08
C11orf80	0.83499	1.75406	1.07087	1.40946e-22	2.8793e-21
AP000769.1	0.748386	2.6415	1.81951	5.31337e-16	3.64178e-15
CD7	2.1965	7.24376	1.72154	4.57068e-06	8.51846e-06
CBX2	0.539883	1.78344	1.72394	2.84933e-15	1.75241e-14
SLC16A11	15.5509	6.43359	-1.2733	1.675e-05	2.94199e-05
EXO1	0.682195	2.12326	1.63803	2.27781e-29	2.51895e-27
CHST2	0.817704	1.72239	1.07476	4.06297e-05	6.83561e-05
UBE2C	6.76733	22.8785	1.75733	1.22607e-23	3.039e-22
CHST1	0.633613	1.52555	1.26765	1.63603e-08	4.03777e-08
APOF	49.2338	20.7624	-1.24567	1.47064e-09	4.09736e-09
CLCF1	1.6177	3.25152	1.00717	1.73501e-11	6.18931e-11
RMI2	1.3907	3.1385	1.17427	1.05886e-21	1.84794e-20
SFN	15.4455	40.2791	1.38284	4.02989e-10	1.19793e-09
ETV4	4.32217	9.72769	1.17034	1.45313e-07	3.21826e-07
SPHK1	1.7951	9.83533	2.45391	1.46283e-15	9.36229e-15
LPCAT4	1.05538	2.62364	1.31381	1.91753e-17	1.64579e-16
SLCO3A1	0.901357	1.8317	1.02301	3.72948e-06	7.00748e-06
PRR15	0.675142	1.37586	1.02707	0.0133207	0.0167507
DCAF4L2	2.08929	5.24061	1.32672	0.00126471	0.00179529
B3GNT5	0.714221	1.89757	1.40971	7.71436e-10	2.22252e-09
LMNB2	3.70998	9.2289	1.31475	3.53742e-26	1.46345e-24
TYMS	0.985353	2.53041	1.36066	2.75579e-22	5.41784e-21
PNMA1	3.48856	8.26554	1.24448	1.4621e-18	1.51628e-17
MUC20	0.843984	2.11038	1.32221	5.33099e-05	8.85368e-05
CRACR2B	1.17583	2.43053	1.04759	0.000512185	0.000757248
SOX12	4.51603	9.23061	1.03137	4.4738e-18	4.23832e-17
ARL6IP6	1.19849	2.41846	1.01287	6.8264e-19	7.45588e-18
DTX3	1.20869	2.79695	1.21041	4.62447e-08	1.08344e-07
MSC	3.29806	13.8707	2.07235	4.37275e-06	8.16678e-06
AURKB	2.27505	6.86861	1.59412	1.08935e-23	2.73552e-22
RCC2	5.78105	13.8773	1.26332	3.30573e-28	2.40628e-26
FAM133A	0.57562	1.92509	1.74174	1.23312e-09	3.4709e-09
FJX1	1.19663	2.70782	1.17816	0.00967146	0.0123618
ALOX15B	0.611958	3.41781	2.48157	1.83629e-05	3.21155e-05
ARL14	0.731981	3.34939	2.19402	3.46325e-06	6.53287e-06
APOBEC3B	0.893911	1.99532	1.15842	8.6125e-11	2.79335e-10
B3GNT3	3.93298	10.527	1.4204	2.98075e-05	5.0878e-05
FGD6	0.882266	2.0902	1.24435	1.17451e-14	6.56686e-14
CYP8B1	105.074	46.3846	-1.17968	1.91779e-11	6.79917e-11
GREM2	6.25638	2.8215	-1.14886	1.00588e-07	2.26925e-07
H2AW	1.96036	4.68086	1.25566	2.97265e-08	7.11963e-08
C6orf223	0.498354	2.04926	2.03986	1.57834e-14	8.69789e-14
TMIE	0.712013	1.5624	1.13379	2.30474e-06	4.44001e-06
FDCSP	6.26679	21.3736	1.77003	0.000347967	0.000524298
PHLDA2	5.746	13.2414	1.20442	1.81115e-08	4.4461e-08
MACIR	0.588409	1.93127	1.71466	5.59697e-16	3.8067e-15
BACE2	2.01539	8.20727	2.02584	6.49396e-06	1.18985e-05
B4GALNT4	0.46049	1.76764	1.94058	0.000961843	0.00138346
NXPH4	1.38885	5.76594	2.05366	1.16342e-12	4.8995e-12
KPNA2	5.45124	13.1119	1.26622	7.16016e-31	1.46117e-28
PLCB1	0.647923	1.47395	1.18579	1.27267e-18	1.33671e-17
NDN	2.78207	7.70282	1.46923	0.000718693	0.00104775
ANXA2	21.4328	43.4737	1.02032	7.77952e-18	7.10661e-17
C1orf116	0.543778	2.13532	1.97336	4.95747e-09	1.29847e-08
PYCR1	3.08035	8.77054	1.50957	5.60528e-09	1.46017e-08
TRAIP	0.719832	2.0672	1.52195	1.76837e-32	7.39173e-30
LIN9	0.744383	1.50788	1.01841	5.10348e-21	8.02942e-20
PNMA3	1.11815	2.70519	1.27462	0.000544683	0.00080385
IQGAP3	1.87399	4.23078	1.17481	1.65047e-18	1.69181e-17
PKP3	0.410238	2.33566	2.5093	1.36241e-11	4.92892e-11
MAP7D2	0.673654	1.35776	1.01115	4.07581e-07	8.55555e-07
CSF1	4.56844	10.0154	1.13244	5.02692e-12	1.93619e-11
KNTC1	0.717677	1.98269	1.46605	4.88253e-27	2.55249e-25
ARMCX2	0.692333	1.64929	1.25231	0.000610045	0.000895829
MROH2A	1.84132	0.719966	-1.35474	0.00574108	0.00754866
ANO9	0.364903	1.73741	2.25136	1.16374e-11	4.26386e-11
MUC1	0.953372	2.81257	1.56078	9.07325e-05	0.000146376
NDUFA4L2	6.14521	16.6876	1.44124	3.3482e-07	7.08643e-07
PRAME	0.913586	5.75756	2.65585	3.56011e-11	1.2139e-10
KIF18B	0.703805	2.6878	1.93318	9.77282e-31	1.87329e-28
LILRB4	0.744134	1.71542	1.20492	5.87777e-07	1.21409e-06
TNFRSF18	0.953354	2.17064	1.18704	6.50402e-08	1.49875e-07
NAP1L1	7.75971	15.7726	1.02335	3.00858e-25	1.00586e-23
KCNJ11	0.640392	1.68987	1.39988	2.06748e-15	1.29722e-14
TMSB4XP8	4.6441	9.67776	1.05927	1.57247e-08	3.89092e-08
DNER	0.561904	1.99429	1.82748	3.9987e-06	7.49006e-06
ARL4C	4.20301	8.92632	1.08664	2.01975e-06	3.91458e-06
MAPK12	0.864105	1.73691	1.00725	6.11759e-06	1.12412e-05
AGRN	10.034	20.881	1.05729	1.59072e-12	6.56434e-12
PLA2G2A	437.459	128.418	-1.7683	0.000115839	0.000184474
PDCD1	0.735313	2.08202	1.50155	9.46504e-05	0.000152252
H2AX	12.9067	26.1	1.01593	7.41851e-21	1.1376e-19
HBA2	13.5369	5.36278	-1.33585	0.00503419	0.0066565
CCDC9B	0.860793	1.90476	1.14587	9.10997e-05	0.000146948
TMEM201	1.14901	2.39667	1.06064	1.13958e-26	5.46094e-25
ZNF292	0.767245	1.65372	1.10795	3.34431e-18	3.24037e-17
FAM111B	1.4216	3.1213	1.13463	1.20809e-18	1.27471e-17
PLAC9	5.99905	2.80233	-1.09811	0.0234658	0.0287474
CLDN4	4.4861	15.9938	1.83398	1.66061e-14	9.12073e-14
JPT1	10.3314	21.9969	1.09026	2.04901e-22	4.07711e-21
S100A14	15.0623	38.8556	1.36718	6.93011e-09	1.78546e-08
SLC6A9	0.68951	1.66049	1.26796	1.17435e-10	3.74132e-10
ADH1B	197.536	80.2249	-1.29999	1.10992e-16	8.4203e-16
FLNA	13.704	32.551	1.24811	2.20074e-07	4.7693e-07
SRC	3.68398	7.91403	1.10315	2.27228e-16	1.64259e-15
LRRC8B	0.630659	1.43252	1.18362	2.25361e-15	1.4071e-14
MAGEA6	1.67443	8.70684	2.37848	9.77939e-10	2.78467e-09
GUCA2A	0.446558	2.34767	2.39431	1.01952e-05	1.83382e-05
UAP1L1	0.98394	3.25699	1.7269	1.40125e-09	3.91636e-09
NMB	3.1593	7.66084	1.2779	7.97903e-11	2.60184e-10
CYP2A13	3.62013	0.986721	-1.87533	0.00235178	0.00323577
S100A6	66.324	153.3	1.20876	3.06747e-07	6.53071e-07
SNHG12	0.880166	1.77452	1.01158	1.45384e-14	8.05036e-14
KEL	0.618056	1.97901	1.67897	2.75766e-07	5.90391e-07
TUBA3C	0.296448	5.85613	4.3041	1.75819e-08	4.32165e-08
PRIM1	0.946666	2.14323	1.17886	2.34348e-23	5.44504e-22
SULT1C4	0.666829	3.18627	2.25648	0.020886	0.0257184
ADH4	329.555	148.162	-1.15335	4.20503e-12	1.63606e-11
TOR4A	1.3476	3.03467	1.17115	1.15033e-07	2.58095e-07
SULT1C2	1.53965	3.47037	1.17249	1.52972e-13	7.34277e-13
ZNF28	0.717145	1.85045	1.36754	5.07969e-17	4.05705e-16
STK39	2.08737	5.61117	1.42662	3.24051e-15	1.97504e-14
TAT	177.007	70.8492	-1.32098	1.32188e-14	7.35153e-14
LPA	4.77709	2.27747	-1.0687	2.21246e-09	6.0399e-09
MAGEA1	3.05562	8.952	1.55074	1.60205e-05	2.81946e-05
EPS8L3	3.84549	8.49817	1.14398	1.42786e-06	2.81341e-06
SCAMP5	2.76603	5.96289	1.1082	3.17785e-10	9.56529e-10
ARHGAP11A	0.647797	1.80182	1.47584	1.61877e-27	9.59662e-26
PNMA5	0.561733	2.18716	1.9611	6.8617e-07	1.40421e-06
CSAG1	1.69081	8.6227	2.35043	6.04934e-05	9.96897e-05
ARMCX6	0.975653	2.05884	1.07739	1.29319e-07	2.87901e-07
CHML	1.23582	3.02103	1.28958	4.82893e-19	5.36595e-18
CENPW	4.63288	12.5925	1.44258	6.1896e-25	1.95032e-23
ZBTB12	0.893581	2.55456	1.51541	9.79617e-28	6.22366e-26
DDR1	2.71053	8.7362	1.68843	9.70191e-15	5.49393e-14
ZNF468	0.995228	2.60698	1.38928	2.4973e-18	2.48242e-17
FAM83A-AS1	5.64753	2.02482	-1.47982	4.56965e-07	9.54342e-07
C4orf46	0.7418	1.6074	1.11563	4.18811e-25	1.36452e-23
PDE7A	0.674281	1.48461	1.13866	2.06221e-24	5.88522e-23
ADGRG1	2.21578	5.03602	1.18447	0.0125641	0.015846
RP9P	1.24284	2.53053	1.0258	1.43701e-20	2.12157e-19
CYS1	0.519737	1.94532	1.90415	0.0337664	0.0404613
TRIM71	0.576506	1.69323	1.55437	7.08576e-08	1.62434e-07
IGKV3D-20	1.16881	7.74725	2.72864	0.0217136	0.0267061
IGLV7-46	1.19791	7.18851	2.58517	0.0270576	0.0328779
IGLV3-25	10.2961	22.08	1.10063	0.0365126	0.0435659
IGHG4	10.0438	20.7547	1.04714	0.0203531	0.025108
IGHV1-18	10.1067	23.1558	1.19607	0.0401098	0.0475669
IGHV1-24	4.12165	15.728	1.93204	0.0276328	0.0335379
IGHV4-34	3.58899	8.40164	1.22709	0.0301424	0.0363918
IGHV4-39	9.37507	39.0978	2.06019	0.00117399	0.00167353
IGHV1-46	2.11002	9.29745	2.13958	0.0311006	0.0374974
IGHV3-66	0.852534	4.34074	2.34811	0.0267848	0.0325601
IGHV1-69	1.50125	5.79411	1.94842	0.00475655	0.00630679
IGHV3-73	0.981438	9.68594	3.30292	0.0282073	0.0341991
CRYGS	0.744464	2.78162	1.90165	3.37762e-08	8.04431e-08
MLLT11	0.971785	2.59734	1.41832	7.87076e-09	2.01339e-08
MAGEA12	1.07745	5.32184	2.3043	3.10587e-05	5.29666e-05
AP1G2	0.755665	1.67594	1.14915	2.76606e-14	1.47212e-13
RPSAP53	0.724147	1.46092	1.01253	0.00440547	0.00586563
COLCA2	0.712332	2.08093	1.54661	1.69643e-16	1.25309e-15
APOC1P1	88.4871	38.2007	-1.21187	6.13169e-06	1.12635e-05
PPIAP29	2.79081	5.77091	1.04811	2.27068e-07	4.91255e-07
GCGR	14.7371	6.75826	-1.12473	1.22438e-08	3.06957e-08
AL109918.1	3.21104	6.42961	1.00169	6.5394e-08	1.50654e-07
PPP1R3G	9.01662	4.31792	-1.06225	9.01863e-05	0.000145536
MAGEA3	2.41174	10.5248	2.12565	4.16757e-09	1.1001e-08
RNY3P8	0.813007	1.69314	1.05837	9.64936e-09	2.44443e-08
HAGLR	0.779202	2.29946	1.56123	0.000455851	0.000678057
IGHV4-59	9.68371	23.2113	1.2612	0.0317417	0.0382023
AC016735.1	1.04965	3.82576	1.86583	3.9601e-09	1.04918e-08
RPSAP58	1.07025	2.17846	1.02536	5.69256e-11	1.89001e-10
HSPA7	0.974963	3.74353	1.94098	1.30944e-10	4.14534e-10
ELFN1	6.79674	3.14679	-1.11096	9.88053e-09	2.49969e-08
AKR1B15	1.36039	2.7468	1.01373	0.00343338	0.00462206
LTB	5.73389	12.802	1.15878	0.00104101	0.00149173
AL390728.4	2.42615	5.29937	1.12715	1.43686e-12	5.98093e-12
UGT1A2P	4.31583	1.60938	-1.42313	5.85793e-08	1.35886e-07
AC245100.3	7.30453	25.3968	1.79778	2.95325e-06	5.62712e-06
LINC02041	0.387858	1.9829	2.35401	4.36875e-17	3.51118e-16
AL162582.1	2.73522	1.10643	-1.30575	0.000625201	0.000917381
HMGN2P3	0.788267	1.63853	1.05564	1.19204e-12	5.01633e-12
LINC01436	0.453252	3.27756	2.85423	0.000937576	0.00135041
IGKV1OR2-108	0.508131	1.88826	1.89378	0.0307874	0.0371431
ANXA2P2	1.54055	3.62812	1.23578	4.34196e-18	4.12702e-17
IGHV3-43	1.15299	3.99205	1.79175	0.000432828	0.000645147
HLA-DQB2	2.09002	4.60134	1.13853	1.37695e-06	2.71775e-06
AC004862.1	2.40829	1.10661	-1.12186	6.10332e-05	0.00010055
AC239800.2	2.0269	0.970323	-1.06274	1.37328e-07	3.04847e-07
PAGE2	3.56277	14.9735	2.07134	2.74223e-07	5.87197e-07
AL035446.1	0.661619	1.65331	1.32129	0.00413877	0.00552717
LINC01287	0.600704	1.88025	1.6462	1.89504e-06	3.6878e-06
C12orf75	1.93588	11.2385	2.53739	1.8335e-21	3.09194e-20
AL928921.1	1.00665	2.39413	1.24994	0.00078872	0.00114389
LINC01554	23.5365	9.19704	-1.35566	1.72036e-07	3.77739e-07
B3GNT9	0.628519	1.51071	1.2652	2.8949e-11	1.00163e-10
FOXD2-AS1	1.00072	2.44378	1.28808	6.60589e-22	1.19645e-20
KIFC1	2.84505	9.51835	1.74226	4.02761e-30	5.93866e-28
LINC00844	2.36756	0.807262	-1.55229	1.32211e-05	2.35381e-05
PAGE2B	3.32362	9.14218	1.45978	1.0797e-06	2.15883e-06
PLGLA	2.66794	1.31745	-1.01798	3.04833e-07	6.49238e-07
TPM3P9	1.09635	2.25647	1.04136	1.08399e-14	6.08739e-14
SNHG3	1.72484	4.34465	1.33278	2.99116e-16	2.13276e-15
UGT1A3	1.77472	0.803453	-1.14331	4.77897e-05	7.97026e-05
AC080128.1	0.959777	2.10632	1.13396	0.00662031	0.00863953
ETV5	1.86453	3.92367	1.07339	2.54757e-12	1.02232e-11
MIR210HG	0.719807	2.39006	1.73137	2.36617e-16	1.70509e-15
AC147055.1	0.822697	1.84711	1.16684	0.029698	0.0359041
LINC02362	2.36872	1.10122	-1.105	3.20486e-07	6.80056e-07
LINC01093	2.91448	1.20832	-1.27024	2.3981e-07	5.17168e-07
NPM1P27	1.29148	2.73891	1.08457	2.09535e-16	1.52042e-15
CASC9	0.843981	2.02073	1.2596	1.53911e-09	4.2798e-09
LINC00942	0.798645	4.75322	2.57328	2.76217e-07	5.91136e-07
TMEM158	0.393221	1.80347	2.19737	0.00337507	0.00454901
ZFPM2-AS1	0.634239	2.04857	1.69152	6.19714e-06	1.13764e-05
LINC02506	0.660108	2.01193	1.60781	3.19123e-06	6.05549e-06
LINC01843	2.27582	5.18295	1.18739	2.92817e-07	6.24918e-07
TRNP1	5.6357	19.4047	1.78374	9.51795e-15	5.39507e-14
LINC01419	4.99101	14.4153	1.5302	0.000154262	0.000241878
AC105118.1	0.844599	2.4275	1.52313	4.2906e-07	8.98674e-07
IGKV2-29	1.20389	2.7724	1.20343	0.00939142	0.0120293
AC087379.2	1.73312	0.446307	-1.95726	0.00506226	0.00669207
MEX3A	0.515975	2.00821	1.96054	1.6126e-25	5.75979e-24
SNHG1	3.65131	7.79677	1.09446	5.67176e-24	1.53485e-22
AC079360.1	1.52523	0.467068	-1.70732	1.27498e-09	3.58259e-09
AC084375.1	5.11218	2.12145	-1.26889	0.000783404	0.00113633
HP	1863.22	761.429	-1.29101	1.24906e-17	1.10589e-16
AL355102.4	0.876584	3.1231	1.83301	5.70296e-09	1.48393e-08
TRAV30	0.636358	1.89029	1.5707	1.22187e-06	2.42414e-06
SMIM6	1.92424	3.92629	1.02888	0.00100562	0.00144336
AC092868.1	0.728677	1.67629	1.20192	1.47056e-07	3.25436e-07
AL390728.6	2.82739	5.81211	1.03959	9.37326e-15	5.31569e-14
RARRES2P8	0.686675	1.98902	1.53436	4.33846e-08	1.02122e-07
AC010547.2	0.571331	1.91957	1.74838	5.81251e-06	1.07079e-05
HOXB7	0.779621	1.78986	1.199	0.0257633	0.0313914
BMS1P8	1.13893	2.64784	1.21713	1.9209e-07	4.19378e-07
WFDC21P	0.762366	1.58312	1.05421	0.000542321	0.000800467
Z95115.1	0.707677	1.43822	1.02312	7.53185e-15	4.34212e-14
HPR	217.173	103.188	-1.07356	4.98024e-14	2.55476e-13
MMP12	0.451411	3.64392	3.01298	1.77344e-12	7.26625e-12
IKBKE	1.19102	2.74489	1.20454	2.5626e-18	2.54511e-17
MIR3189	1.00282	2.24839	1.16483	9.32683e-05	0.000150256
MIR4653	0.589169	1.54283	1.38883	7.78271e-12	2.92609e-11
MAFG-DT	0.986587	2.18887	1.14967	1.00035e-14	5.65637e-14
MIR4292	1.37453	3.0131	1.13231	1.0359e-12	4.40278e-12
MIR3685	2.24897	4.67461	1.05558	9.9412e-12	3.68462e-11
AC079466.1	2.77735	6.58201	1.24482	7.5451e-06	1.37435e-05
AC011591.1	2.0166	0.853449	-1.24055	3.50731e-09	9.34606e-09
AC016885.3	0.833273	1.70909	1.03637	2.81129e-05	4.80926e-05
AC012065.2	15.4736	7.1488	-1.11403	1.58967e-07	3.50715e-07
AC136601.2	2.20812	0.949985	-1.21684	1.92725e-07	4.20673e-07
AL137798.1	3.04591	0.90689	-1.74788	5.61394e-05	9.29218e-05
AL354872.1	13.7587	4.65534	-1.56338	1.76359e-19	2.11723e-18
CD24	29.3585	74.2729	1.33906	2.35187e-12	9.47751e-12
AL355488.1	0.649731	1.46864	1.17657	3.75631e-22	7.1644e-21
FCGBP	0.406269	2.16141	2.41147	1.87892e-18	1.90224e-17
HNF1B	2.53308	6.74948	1.41388	1.07324e-07	2.41363e-07
PRSS2	0.184533	16.434	6.47666	0.00240467	0.00330499
UHRF1	0.666752	2.37113	1.83035	4.60674e-27	2.43037e-25
MARCKS	14.7193	32.3547	1.13627	1.62793e-19	1.96875e-18
AC026401.3	2.1865	4.88666	1.16022	1.22606e-23	3.039e-22
IGHV1-69D	3.84354	12.6897	1.72315	0.0343086	0.0410794
IGHV7-4-1	3.06509	12.981	2.0824	0.0390112	0.0463308
FRG1GP	0.828263	2.31914	1.48543	7.20917e-08	1.64974e-07
FRG1FP	0.554031	2.44596	2.14236	4.93114e-08	1.15177e-07
AL445205.1	0.570707	1.78901	1.64834	4.95664e-10	1.45871e-09
BX571818.1	0.528882	2.33034	2.13953	8.24557e-11	2.68267e-10
AL499602.1	0.84773	2.22297	1.39081	4.60175e-08	1.07922e-07
AC003093.1	0.317993	2.54079	2.99821	1.62739e-10	5.08604e-10
AL590550.1	1.38169	4.16935	1.59339	2.49094e-06	4.78269e-06
AC011317.1	2.16028	0.996277	-1.1166	3.19812e-06	6.06657e-06
AL353572.4	1.47601	3.67151	1.31467	1.64019e-09	4.54551e-09

## Sheet: S3. Methylation_β_value
gene	lowriskMean	highriskMean	High-low	pValue	fdr
ACTN1	0.0461041	-0.00151582	-0.04762	0.000811689	0.0049997
NIPA2	0.36377	0.352008	-0.011762	0.00722827	0.0285186
LRRC16A	-0.348499	-0.383147	-0.0346485	0.0017929	0.00940943
FAM81A	-0.458268	-0.459789	-0.00152139	0.00356341	0.016227
MRPS25	0.23199	0.159719	-0.0722715	9.09e-05	0.000878776
ELOVL1	0.247016	0.203888	-0.043128	3.62e-07	1.14e-05
COL6A3	0.0987067	0.0414107	-0.057296	0.00902249	0.0341743
NOV	-0.381455	-0.427441	-0.0459863	0.000389157	0.00279929
TAS1R3	0.419783	0.330836	-0.0889473	4.13e-09	3.46e-07
ITGAD	0.136799	0.0887237	-0.0480758	0.000584326	0.0038772
TMEM49	0.256987	0.166623	-0.0903639	2.88e-07	9.66e-06
TNNT2	0.130962	0.0729452	-0.058017	0.00181982	0.00951806
CASZ1	0.0139741	-0.0455282	-0.0595023	7.99e-05	0.000797348
C3orf16	0.347303	0.293328	-0.0539743	0.00525882	0.0220728
CKLF	-0.170379	-0.250933	-0.0805546	7.24e-07	1.94e-05
SLC2A9	-0.123875	-0.0443588	0.0795164	0.000185848	0.00155428
LOXL4	-0.32437	-0.353245	-0.0288747	0.00283706	0.0134975
SFRS7	0.303109	0.220722	-0.0823868	1.52e-07	5.87e-06
AGA	0.0995834	-0.0150972	-0.114681	5.22e-06	9.25e-05
LDHD	-0.361704	-0.312808	0.0488957	2.93e-05	0.000361902
C14orf181	0.265213	0.178563	-0.0866502	4.69e-08	2.44e-06
MTMR7	0.214994	0.165142	-0.0498514	0.00174322	0.00920124
MT1F	-0.234499	-0.308793	-0.0742943	0.000172311	0.00146421
TDRD6	0.406967	0.365316	-0.0416505	0.00104635	0.006121
FAM180B	0.203797	0.156084	-0.0477127	0.00940169	0.0353112
GPHN	-0.400788	-0.389504	0.0112835	0.00737706	0.0290253
OTOF	-0.152296	-0.202969	-0.0506726	0.00170888	0.0090676
MTUS2	0.288127	0.203814	-0.0843134	0.00108302	0.00628766
LRRC16B	-0.369539	-0.383597	-0.0140583	0.00149534	0.00815842
SLC6A5	-0.343254	-0.369438	-0.0261834	0.000625508	0.00408447
ZNF581	0.354799	0.332293	-0.0225057	0.00257368	0.0125076
ROD1	-0.0179205	-0.134918	-0.116998	2.82e-06	5.68e-05
C3orf39	0.200736	0.0699158	-0.13082	3.99e-09	3.37e-07
AEBP1	0.309622	0.29127	-0.0183517	0.00394295	0.0176241
CDK15	0.179782	0.251758	0.0719758	0.000374399	0.00272041
COL4A1	0.370457	0.312927	-0.0575304	0.00247639	0.0121404
SH3RF3	-0.166643	-0.26347	-0.0968271	0.0019725	0.0101425
KIAA1949	-0.0813114	-0.136075	-0.0547632	0.00621461	0.0253181
TIGD2	0.0862078	0.155188	0.0689798	0.00597979	0.0244905
WNT6	-0.0196269	-0.0912966	-0.0716697	0.000594919	0.00393061
MLL2	-0.395546	-0.405113	-0.00956767	0.0104341	0.038296
RBM47	-0.107138	-0.150328	-0.0431893	0.00884436	0.0336517
NLRC3	0.0881269	0.0160237	-0.0721032	7e-05	0.000723222
RNF222	0.353378	0.272971	-0.0804071	1.95e-07	7.13e-06
FCGR1C	0.0585889	-0.0472701	-0.105859	5.02e-06	8.98e-05
GALNT9	-0.166276	-0.218803	-0.0525272	0.00443127	0.0192754
DCAF4L2	0.231663	0.140064	-0.0915989	0.0133426	0.0462593
EPHA10	-0.388674	-0.431703	-0.0430287	5.71e-05	0.00061544
CCDC62	0.187468	0.046361	-0.141107	1.26e-06	2.98e-05
GYPC	-0.115573	-0.1711	-0.0555275	0.0138228	0.047538
OLFM1	-0.286413	-0.33644	-0.0500261	0.00189322	0.00981275
T-SP1	-0.0540368	-0.0980318	-0.043995	0.010626	0.0388146
TSSC1	0.378456	0.36162	-0.0168362	1.23e-05	0.000182838
PSCA	0.0720518	-0.011426	-0.0834778	0.000103595	0.00097417
GADD45B	-0.130696	-0.0807492	0.0499472	0.0141448	0.0484548
TSPAN18	-0.324025	-0.299206	0.0248192	0.00117789	0.00673151
PARP10	0.287369	0.330338	0.042969	0.000139505	0.00122858
NRL	0.0425767	-0.0558548	-0.0984315	0.000194292	0.0016095
NPM1	-0.0434088	-0.138504	-0.0950951	0.000105266	0.000985274
STK38	0.417116	0.401123	-0.0159929	0.000286634	0.00218619
THRA	-0.0751026	-0.149479	-0.0743765	5.3e-06	9.35e-05
SH2B2	0.176202	0.128738	-0.0474631	0.000277609	0.00212948
CEP68	0.243259	0.308177	0.0649178	0.00111512	0.00642948
IQCE	0.264459	0.13316	-0.131299	1.06e-07	4.51e-06
SPTBN4	-0.27881	-0.307929	-0.029119	0.00264903	0.0128087
C12orf34	0.111739	0.0321751	-0.0795642	4.5e-08	2.38e-06
NRCAM	-0.271018	-0.322225	-0.0512078	0.000189109	0.0015763
LARP6	-0.151416	-0.234508	-0.0830924	0.000205848	0.00168371
TULP1	-0.114018	-0.214086	-0.100069	1.34e-07	5.33e-06
OCA2	-0.291896	-0.35293	-0.0610336	2.75e-06	5.58e-05
SPAG7	-0.47207	-0.469102	0.00296769	0.00134419	0.00750065
TAF15	0.357034	0.322873	-0.0341613	0.00053492	0.00360779
ZNF613	-0.452718	-0.455581	-0.00286317	0.00769296	0.0300545
SNN	-0.435077	-0.467425	-0.0323482	0.000112555	0.00103945
GOLGA3	0.395668	0.3695	-0.0261684	3.34e-06	6.52e-05
ACSL5	-0.166402	-0.0485802	0.117822	3.03e-05	0.000371985
CCDC88B	0.286282	0.251184	-0.0350977	0.00491388	0.0209045
ZNF788	-0.0357715	-0.103608	-0.067837	0.0128425	0.044943
LRPPRC	0.26353	0.213324	-0.0502052	1.4e-05	0.000202195
RHOD	0.0106005	0.0771627	0.0665622	2.96e-05	0.000364679
ELOVL5	0.358007	0.33058	-0.027427	0.000904633	0.00545193
NUDT17	-0.0992166	-0.162222	-0.0630055	2.32e-06	4.86e-05
COQ10A	-0.22037	-0.142566	0.0778044	0.00080317	0.00495639
ABR	-0.305101	-0.330656	-0.0255549	0.0128599	0.0449809
S100B	-0.0556145	-0.131007	-0.0753924	0.000120534	0.00109356
ZSCAN18	-0.137012	-0.229263	-0.0922508	0.00018052	0.00151799
IKZF4	0.321859	0.292263	-0.0295964	0.00226587	0.0113237
BAIAP2	-0.0422062	0.118188	0.160394	5.84e-09	4.59e-07
ANK3	0.359323	0.272695	-0.0866278	0.000156617	0.00134623
ZNF710	0.122904	0.0763441	-0.0465601	0.007292	0.0287237
NCRNA00095	0.116019	0.017796	-0.0982226	3.21e-05	0.000388685
NCAPD2	0.316755	0.212988	-0.103767	3.41e-11	8.8e-09
VHLL	0.391222	0.347874	-0.0433483	6.96e-06	0.00011566
LOXL1	-0.274229	-0.327497	-0.0532676	0.00868153	0.033164
SORBS2	-0.129412	-0.0570282	0.0723842	0.00800001	0.0310802
WHSC1	0.401314	0.389198	-0.0121163	0.0020249	0.0103458
MTSS1	-0.263001	-0.206588	0.0564124	0.00537869	0.0224868
ZNF808	-0.37098	-0.413669	-0.0426892	3.08e-05	0.000376535
GABRA5	-0.282961	-0.360616	-0.0776552	0.000129949	0.00116171
PTMS	-0.260757	-0.191775	0.0689819	8.58e-06	0.000136947
EHMT2	0.35917	0.350227	-0.00894391	0.00275248	0.0131823
GOT2	0.179132	0.28385	0.104718	1.15e-06	2.79e-05
KRT5	-0.00249896	-0.0856571	-0.0831581	7.87e-05	0.000789629
PROM2	0.37017	0.339562	-0.0306078	0.0124952	0.0440578
CUX2	-0.00113161	0.0484486	0.0495802	0.00279677	0.0133529
DCTN2	0.102673	0.0262169	-0.0764556	3.76e-05	0.000441586
CCNB1IP1	0.186965	0.246502	0.0595364	0.00127174	0.00715801
ICA1	-0.0501865	-0.120957	-0.0707705	0.000828954	0.00507959
TRIM15	0.13508	0.0750847	-0.0599956	0.00558384	0.0231327
ABCC1	-0.305198	-0.35764	-0.0524417	3.39e-07	1.08e-05
ZBTB9	0.366211	0.328456	-0.0377549	2.76e-05	0.000345061
RXRB	-0.251539	-0.203132	0.0484072	0.00326057	0.0150837
SERPINB1	0.0625767	-0.00367401	-0.0662507	0.00397973	0.017745
FRMD1	0.288063	0.213151	-0.0749118	1.35e-06	3.17e-05
PRB1	0.187128	0.0552147	-0.131913	2.77e-07	9.33e-06
C7orf44	0.385967	0.350466	-0.0355013	9.91e-05	0.000939999
TP53I13	-0.0119373	-0.136733	-0.124795	1.64e-07	6.22e-06
NELL2	-0.408196	-0.439541	-0.0313449	0.000327368	0.0024422
MORN1	-0.229998	-0.184228	0.0457702	0.0110645	0.0401466
FOXN2	0.163027	0.0460627	-0.116965	5.21e-07	1.51e-05
UHRF1	-0.0433383	-0.0951362	-0.0517978	4e-05	0.000464989
TCEB1	0.276001	0.188434	-0.0875661	3.79e-08	2.07e-06
MGRN1	0.364694	0.403555	0.0388605	1.52e-05	0.000214182
ATP11A	0.335437	0.277934	-0.0575028	6.98e-08	3.26e-06
RHOG	0.149112	0.0869458	-0.0621667	4.92e-05	0.00054845
UGP2	0.0935311	0.180163	0.0866322	0.00011793	0.00107577
C16orf81	0.215219	0.0767164	-0.138502	2.31e-09	2.28e-07
PQLC1	0.19564	0.259193	0.0635522	0.000248258	0.00194666
RUNX3	0.325908	0.268517	-0.0573908	0.00784003	0.0305354
PUM1	0.375119	0.35771	-0.0174096	0.0012355	0.00700113
UBE2S	-0.0227513	-0.0793718	-0.0566205	1.62e-08	1.03e-06
ABI2	-0.0015084	-0.116479	-0.11497	6.4e-08	3.11e-06
C7orf50	0.135272	0.0845475	-0.050724	1.22e-05	0.000181627
HPCAL4	-0.345112	-0.397462	-0.0523491	0.000484897	0.00333603
A2BP1	0.0669549	0.000529379	-0.0664255	0.00225855	0.0112956
GALP	0.177001	0.13121	-0.0457909	0.00519604	0.0218549
ADCY9	-0.227483	-0.172936	0.0545478	0.00879407	0.0335111
ATXN7	-0.0848995	0.00516045	0.0900599	0.000337409	0.00250133
MOGS	0.280914	0.239855	-0.0410586	0.00100915	0.00594634
C1orf54	0.257589	0.188775	-0.0688145	0.00116191	0.00664587
CCL1	-0.0365751	-0.114736	-0.0781605	0.0100324	0.0371458
LZTS2	-0.139859	-0.271547	-0.131688	1.82e-11	5.31e-09
RRAD	0.152405	0.0907565	-0.0616487	0.000471939	0.00326509
MAZ	-0.242812	-0.340882	-0.09807	0.000126394	0.00113808
EML6	0.21252	0.13874	-0.0737801	1.31e-05	0.000192636
CPNE7	0.0559451	-0.00039887	-0.0563439	0.00197585	0.0101571
RFX6	-0.319542	-0.369975	-0.0504327	0.00121041	0.00688654
PWP2	0.243983	0.22501	-0.0189738	0.00641023	0.0259364
PIK3CB	0.442792	0.425982	-0.0168103	0.000489387	0.0033573
C10orf26	0.00271451	0.0911299	0.0884154	0.00103206	0.00605299
NOTCH2NL	0.301987	0.259485	-0.0425017	0.000533961	0.00360607
PXDN	-0.106511	-0.152458	-0.0459468	0.0118421	0.0422889
SMCP	-0.103126	-0.179859	-0.0767323	0.000543701	0.00365223
FBXO31	0.219523	0.253537	0.034014	0.0103761	0.0381442
CREBBP	-0.268317	-0.211289	0.0570279	0.00632573	0.0256668
PHF23	-0.465723	-0.46228	0.00344257	8.17e-05	0.000813086
DLL4	0.286668	0.303469	0.0168005	0.00133807	0.0074748
RPS27	0.409576	0.400404	-0.00917221	0.00234792	0.0116418
LCN1	0.00188031	-0.0814	-0.0832803	0.00674879	0.0269965
PODNL1	0.0439632	-0.0252514	-0.0692146	0.000133593	0.00118739
MYCL1	0.0370482	0.111497	0.0744484	0.000397211	0.00284805
SMOC2	0.0515363	-0.00121017	-0.0527464	0.0055092	0.0228896
MICAL3	-0.0873409	-0.00871073	0.0786302	0.000321418	0.00240408
TPO	0.221964	0.124005	-0.0979592	0.00015754	0.00135184
PTPN22	0.239987	0.191464	-0.0485232	0.00481081	0.0205791
LASP1	0.248603	0.193792	-0.0548116	0.00679842	0.027168
NOXO1	0.101492	0.00200169	-0.0994905	2.93e-09	2.66e-07
SGPP2	-0.157982	-0.228174	-0.0701921	0.000502057	0.00342978
PHF15	0.165652	0.107569	-0.0580829	0.000887468	0.00537071
FHL2	0.135765	0.0752254	-0.0605393	0.00196939	0.0101291
KCTD1	0.20987	0.0918333	-0.118037	3.4e-09	2.98e-07
C2CD4C	-0.195605	-0.241112	-0.0455067	0.00583059	0.0239771
RBL1	0.387495	0.318063	-0.0694321	1.85e-07	6.83e-06
PHF19	0.289441	0.194497	-0.0949443	6.54e-08	3.15e-06
PWWP2B	0.10194	0.0498147	-0.0521257	0.00294266	0.0139107
PPP1R12B	0.312198	0.253569	-0.058629	1.54e-05	0.000217068
COL20A1	0.116864	0.0606994	-0.0561643	0.000537837	0.00362254
SLC7A5P2	-0.0394171	-0.106538	-0.0671213	0.000144817	0.00126578
PXDNL	0.390369	0.359786	-0.030583	0.000146528	0.00127646
LRP6	-0.299503	-0.22909	0.0704122	3.69e-06	7.04e-05
RNF219	0.356687	0.324912	-0.0317743	2.32e-05	0.000299118
BAHCC1	-0.360399	-0.282561	0.0778379	2.04e-05	0.000270636
PKD1L3	0.395964	0.368197	-0.0277671	1.66e-05	0.000229544
CBX2	-0.115864	-0.193316	-0.0774521	4.72e-05	0.000530679
PDCL2	0.23139	0.106418	-0.124973	0.000645954	0.00419068
LOC25845	0.363757	0.356414	-0.00734287	0.0124779	0.0440283
KLF9	-0.412645	-0.339798	0.0728463	5.68e-05	0.000613779
APPBP2	-0.443772	-0.446837	-0.0030647	0.00502599	0.0212754
SERPINB8	0.319691	0.282803	-0.0368873	0.00135858	0.00756837
DNMT3A	0.0697979	-0.0187819	-0.0885798	5.53e-06	9.66e-05
MAP2	-0.409295	-0.446366	-0.0370708	0.000182254	0.00152892
ST3GAL1	-0.0578451	-0.00481864	0.0530264	0.0118584	0.0423396
ZCCHC14	-0.252748	-0.178456	0.0742923	0.000228292	0.00182208
PRB3	0.136298	0.0149452	-0.121353	3.73e-07	1.16e-05
C7orf28B	0.205144	0.0952847	-0.109859	2.03e-09	2.06e-07
ESPNL	0.333435	0.299558	-0.033877	0.00242112	0.0119218
SH3PXD2B	0.157974	0.0711972	-0.0867764	8.56e-07	2.21e-05
BRUNOL5	-0.130596	-0.151205	-0.0206095	0.00240171	0.0118378
PRR13	0.408076	0.344381	-0.0636954	2.23e-10	3.72e-08
CYBA	0.101007	-0.00528701	-0.106294	0.00170888	0.0090676
C2CD2	0.327694	0.253578	-0.0741158	4.7e-08	2.44e-06
UBE2Z	0.264276	0.227202	-0.0370739	5.56e-05	0.000602547
PTPRE	0.0695259	-0.0101508	-0.0796768	2.18e-05	0.000286104
CORO7	-0.0666834	-0.162244	-0.0955606	1.99e-07	7.26e-06
RLN1	0.0788534	0.0250904	-0.053763	0.0010144	0.00597202
CD7	0.187022	0.143026	-0.0439958	0.000796143	0.00492355
FAM163B	0.15715	0.0925294	-0.0646204	0.00419356	0.0184651
RIMBP2	0.230267	0.12548	-0.104787	0.000725073	0.00459281
B3GNT2	0.146037	0.0735107	-0.0725266	4.49e-05	0.000509545
GPSM1	-0.122709	-0.197702	-0.0749929	1.65e-07	6.24e-06
PABPN1L	0.378065	0.303708	-0.0743569	0.000104421	0.000979705
ARHGAP21	0.0908668	-0.00849379	-0.0993606	5.96e-06	0.000102495
KSR2	-0.332109	-0.40682	-0.0747104	1.47e-06	3.38e-05
CTDSPL	-0.0958285	-0.151761	-0.0559325	3.02e-05	0.000370626
SLCO4C1	-0.148088	-0.263412	-0.115325	1.44e-07	5.66e-06
ACOT7	0.107156	-0.016235	-0.123391	1.43e-07	5.66e-06
COL7A1	0.116154	0.0236847	-0.0924691	1.1e-06	2.69e-05
CTSB	0.335633	0.294327	-0.0413055	3.79e-05	0.000444804
TRPC3	-0.436266	-0.41884	0.0174257	0.00422539	0.0185667
ZBTB12	0.338811	0.299434	-0.0393764	7.67e-07	2.03e-05
PIGQ	-0.458325	-0.453928	0.00439771	0.00524243	0.0220208
PRMT8	-0.382187	-0.408052	-0.0258654	8.22e-05	0.00081587
FMNL2	-0.205645	-0.291053	-0.085408	0.000167685	0.00142912
PI16	0.146369	-0.024352	-0.170721	2.47e-17	2.49e-13
PFKP	-0.114292	-0.222787	-0.108495	0.000118399	0.00107955
HOXC13	-0.233816	-0.290924	-0.0571087	0.00170037	0.00903692
DDX11	0.330539	0.313346	-0.0171936	0.00198554	0.0101835
RB1	-0.439435	-0.433277	0.00615796	0.011663	0.0417992
LOC441869	0.254142	0.205585	-0.0485577	0.0118421	0.0422889
KCNS3	-0.232923	-0.303153	-0.0702292	0.00344974	0.0157956
CENPF	-0.388196	-0.405441	-0.0172443	0.000254454	0.00198371
NLGN2	0.235923	0.202792	-0.0331307	0.0125813	0.0442757
KDM1A	0.378279	0.291524	-0.0867555	5.72e-07	1.62e-05
PPP1R2P1	0.286774	0.197083	-0.089691	0.00834061	0.0321734
C6orf173	-0.211468	-0.228643	-0.0171747	1.06e-06	2.61e-05
TNFAIP8L3	-0.127559	-0.200903	-0.0733448	0.000525341	0.00355742
KIAA1688	0.239809	0.216772	-0.0230365	0.000884365	0.00536355
PTPN14	-0.425369	-0.446496	-0.0211271	7.45e-05	0.000756639
NEURL3	-0.0488731	-0.179531	-0.130657	1.59e-07	6.09e-06
PLS1	-0.218306	-0.257411	-0.0391051	0.00297547	0.0140295
YAP1	0.242054	0.179237	-0.0628171	5.48e-06	9.57e-05
FOXK1	0.361091	0.296294	-0.0647963	8.43e-07	2.2e-05
CACNB3	0.312872	0.269019	-0.0438534	9.18e-05	0.000882997
SLC39A4	-0.11432	-0.161486	-0.0471657	0.00596204	0.0244427
NHLH2	-0.315169	-0.345258	-0.0300882	0.000692407	0.00442634
TCHP	0.280479	0.260579	-0.0199002	0.00454071	0.0196413
CHD3	0.0537969	-0.0892034	-0.143	9.06e-09	6.77e-07
OLFM3	-0.41651	-0.432928	-0.0164179	0.000281808	0.00215528
IL12B	-0.352641	-0.379392	-0.0267506	2.41e-06	5e-05
GPATCH3	0.378262	0.369247	-0.00901472	0.0056171	0.0232418
OPN3	0.260281	0.196936	-0.0633458	5.34e-05	0.000584962
MTHFD1L	0.0557731	-0.0725729	-0.128346	1.96e-06	4.26e-05
ATP5D	-0.272228	-0.240687	0.0315415	0.00024497	0.00192919
PIK3R1	-0.377157	-0.321881	0.0552756	3.59e-05	0.000425223
DVL3	0.21815	0.175494	-0.0426559	5.92e-06	0.00010205
WDR91	0.329398	0.210944	-0.118454	5.26e-11	1.24e-08
SOX21	-0.232834	-0.290901	-0.0580675	0.0112662	0.0407097
CSNK1G3	0.068487	-0.00328983	-0.0717769	0.00598868	0.0245119
COL9A2	0.178593	0.127841	-0.0507521	0.000575983	0.0038307
CCDC17	0.036344	-0.0253898	-0.0617339	1.05e-07	4.49e-06
CLCN3	-0.462303	-0.457018	0.00528508	0.00154087	0.00835604
SLC7A5	0.256786	0.210379	-0.0464075	0.00123762	0.00700713
ARAP3	0.15116	0.108898	-0.0422613	0.00760548	0.0297836
GRM4	0.450319	0.375658	-0.074661	4.98e-06	8.93e-05
JOSD1	-0.238481	-0.300789	-0.0623082	2.43e-05	0.000309435
ESR2	0.0901306	-0.0412508	-0.131381	2.63e-08	1.56e-06
ODC1	0.104196	0.039996	-0.0642003	0.011712	0.0419209
FARP1	0.217114	0.106544	-0.11057	5.73e-07	1.62e-05
KIF20B	0.228314	0.160987	-0.067327	0.000723798	0.00458763
RAI1	0.285168	0.185594	-0.099574	1.43e-10	2.82e-08
ZC3H12D	0.0712585	-0.098613	-0.169872	1.07e-07	4.55e-06
ONECUT1	-0.405077	-0.359319	0.0457575	0.0128772	0.0450035
SLC22A15	-0.103855	-0.168522	-0.0646671	7.03e-05	0.000724697
FAM26F	0.16025	0.0988232	-0.0614271	0.00358707	0.0163126
WDR76	-0.437416	-0.444461	-0.00704496	0.00154101	0.00835604
NCBP2	0.141894	0.0806667	-0.0612276	0.00128258	0.00720893
SFXN1	0.13999	0.214436	0.0744454	0.00434407	0.01897
HMGB1	-0.475832	-0.475247	0.000584149	0.00456656	0.0197272
ADARB2	-0.289155	-0.361349	-0.0721937	5.86e-07	1.64e-05
ELFN1	-0.225742	-0.183297	0.0424448	0.000973129	0.00577813
EGFLAM	-0.243969	-0.286753	-0.0427842	0.0055422	0.0230078
UBTD2	0.384756	0.329312	-0.0554435	2.38e-08	1.43e-06
C1QTNF7	0.116498	0.0338186	-0.0826793	0.00200194	0.0102415
UNC93A	0.159355	0.0541655	-0.105189	1.64e-06	3.67e-05
ASAP1	0.359697	0.331406	-0.0282918	0.00382879	0.0171864
ZNF740	0.322116	0.312823	-0.00929238	0.00846094	0.0325195
SNORD115-40	0.0120617	-0.0337797	-0.0458413	0.0112663	0.0407097
H2AFY	0.0689969	-0.0808593	-0.149856	2.11e-12	1.13e-09
TAOK2	0.337167	0.364272	0.027105	0.0064291	0.0259713
GRK6	0.24435	0.209251	-0.0350988	2.69e-05	0.000338189
C17orf82	-0.11717	-0.184779	-0.0676081	0.00199212	0.010199
EFCAB6	-0.450025	-0.437624	0.0124011	0.0115642	0.041564
TBCB	0.147951	0.0509814	-0.0969694	5.9e-10	7.66e-08
SAMD14	-0.393615	-0.41359	-0.0199748	0.0123242	0.0436559
SGSH	-0.353016	-0.365949	-0.012933	0.00302291	0.0142132
TSPAN9	0.229794	0.290315	0.0605209	0.000335524	0.00249103
ABCC3	0.207579	0.156631	-0.0509488	0.00666022	0.0267006
NISCH	0.378707	0.335858	-0.0428491	0.00790814	0.0307649
MARCKSL1	0.137904	0.10306	-0.0348437	0.0142986	0.0488983
TYMP	0.27709	0.227778	-0.0493122	0.000892125	0.00538624
MOCS1	-0.120025	-0.0444096	0.0756153	0.000431488	0.00304816
KCNMA1	0.293706	0.242666	-0.0510396	0.00179592	0.00942001
DDO	-0.229463	-0.163428	0.066035	0.000727646	0.00460187
KIAA0415	0.349994	0.326528	-0.0234666	0.00043625	0.00306887
MYBBP1A	-0.469253	-0.468386	0.000866974	0.00631507	0.0256494
MAPK8IP2	0.172981	0.113048	-0.0599333	0.000230923	0.00183942
PPP2R2B	-0.307421	-0.373518	-0.0660968	0.00271298	0.0130708
CORO1C	0.364859	0.347242	-0.0176173	0.0039674	0.0177099
TTBK1	0.14005	0.216401	0.0763503	9.11e-05	0.000879708
SPG20	-0.211409	-0.276056	-0.0646472	0.0114553	0.0412369
PROKR1	0.327885	0.261189	-0.0666957	0.00514926	0.0216993
CAMKK1	0.0537803	0.0191712	-0.0346091	0.0106855	0.0389968
DHX9	0.222578	-0.0318345	-0.254412	2.49e-16	8.63e-13
TNFRSF18	-0.360384	-0.379264	-0.0188805	0.0144147	0.0492369
ATCAY	-0.147307	-0.2128	-0.0654925	0.00501901	0.0212526
KLK12	0.382819	0.303147	-0.0796718	2.77e-05	0.000345693
CTBP2	-0.286458	-0.336259	-0.0498012	0.00150543	0.00820031
G3BP2	-0.475547	-0.473858	0.001689	0.00285829	0.0135757
TNFRSF25	0.182805	0.122803	-0.0600018	0.00678846	0.0271336
FBXO21	0.0252554	0.142456	0.117201	1.03e-05	0.000158124
IQSEC1	-0.255486	-0.184863	0.0706227	0.00559219	0.023153
TES	-0.383922	-0.414332	-0.0304099	0.000954518	0.00569425
SPP1	0.0636332	-0.124257	-0.18789	1.12e-09	1.26e-07
EP400	0.452479	0.431898	-0.020581	4.47e-05	0.000508217
PITX1	-0.359111	-0.380516	-0.0214055	0.00980863	0.0364996
DHRS12	-0.482196	-0.481605	0.000591288	0.0126403	0.0444365
LOC285830	0.261361	0.206993	-0.0543674	3.32e-07	1.07e-05
COL15A1	-0.342518	-0.366747	-0.0242288	0.000752465	0.00470701
MIA3	-0.250267	-0.185403	0.0648635	0.00481082	0.0205791
ARHGEF2	0.0355762	-0.115191	-0.150767	4.49e-12	2.05e-09
TMEM125	-0.182851	-0.25429	-0.0714391	5.21e-05	0.000573395
PRDM4	0.285797	0.200665	-0.0851324	6.37e-07	1.75e-05
IL4R	0.0159197	-0.0653203	-0.08124	8.1e-05	0.000807562
MARVELD3	-0.38236	-0.418138	-0.0357777	0.00518003	0.0218071
PEBP1	-0.0916083	-0.0707136	0.0208947	0.0103036	0.0379682
SND1	0.394217	0.374752	-0.0194646	0.000892102	0.00538624
SLC44A3	0.135327	-0.0139169	-0.149244	4.1e-12	1.96e-09
FBXW8	0.434611	0.425114	-0.00949732	0.00352583	0.0161004
NDOR1	0.319146	0.265121	-0.0540246	5.45e-07	1.56e-05
MTERFD3	0.302975	0.26421	-0.0387655	0.00880654	0.0335523
ANAPC4	-0.243181	-0.33172	-0.088539	1.01e-07	4.36e-06
HRNBP3	-0.421948	-0.431215	-0.00926747	0.00284601	0.0135333
CREM	0.274351	0.239319	-0.0350327	0.000106321	0.000993764
KIF3C	0.271176	0.205706	-0.0654697	0.00749606	0.0294123
ZNF775	0.286141	0.225595	-0.060546	0.00157237	0.00849801
MAPK13	0.0327943	-0.0301576	-0.0629519	0.00399817	0.0178154
ADAM22	-0.341677	-0.384905	-0.0432284	0.0002459	0.00193353
TMEM136	-0.301549	-0.378821	-0.0772717	2.09e-06	4.47e-05
SNTG2	0.130292	0.0508249	-0.0794674	0.000669411	0.00431225
UBE3A	-0.442079	-0.42957	0.0125087	0.000789099	0.00488799
CRB1	0.0632161	0.137287	0.0740709	0.00944171	0.0354152
FAM193A	0.418101	0.406349	-0.0117519	0.00030555	0.00230697
GOLGA7B	-0.206096	-0.29475	-0.0886539	0.000899883	0.00542656
FSCN1	0.314199	0.244118	-0.0700815	4.25e-07	1.29e-05
KCNH1	0.024271	-0.0363209	-0.0605919	0.0145713	0.0496537
SLC41A1	-0.0864373	-0.21861	-0.132172	1.14e-07	4.72e-06
LOC645166	-0.145223	-0.172251	-0.0270281	0.00107192	0.00623581
YAF2	-0.221901	-0.251074	-0.0291734	0.00770526	0.0300921
FAM96A	0.205677	0.153756	-0.0519213	0.00718658	0.0283975
KIAA1199	0.324098	0.26379	-0.0603086	1.14e-06	2.77e-05
IGF1R	-0.233961	-0.303521	-0.0695608	0.0055921	0.023153
TAF4	0.343984	0.297496	-0.0464879	3.68e-10	5.21e-08
SYN3	0.334529	0.251297	-0.0832324	4.65e-09	3.78e-07
CCDC19	0.268661	0.207132	-0.0615289	4.12e-07	1.25e-05
RRAGD	-0.204767	-0.241484	-0.0367173	0.0134339	0.046527
CNNM4	0.323717	0.196085	-0.127632	1.43e-11	4.56e-09
SHISA2	-0.267494	-0.324945	-0.0574514	0.0119235	0.0425062
C7orf57	-0.157155	-0.21468	-0.0575242	0.00245654	0.0120697
WWC2	-0.414408	-0.402896	0.0115121	4.41e-05	0.00050173
SUPT4H1	0.381043	0.368044	-0.0129989	1.43e-05	0.000204782
GATSL3	0.0270166	-0.0254475	-0.052464	0.000302149	0.00228458
ASCC1	-0.243387	-0.30105	-0.0576629	0.000889016	0.00537071
ROPN1	-0.0803275	-0.141629	-0.0613014	6.11e-05	0.000649985
FAM55C	0.144731	0.0753277	-0.0694029	0.000779514	0.00484156
SERPINB6	0.0360736	-0.00219153	-0.0382651	0.00481083	0.0205791
SLC2A1	-0.293513	-0.322524	-0.0290113	0.00875643	0.0333995
SARS	0.431787	0.406798	-0.0249888	0.000187629	0.00156741
COL18A1	-0.161516	-0.0648045	0.0967115	2.32e-06	4.85e-05
EBF4	-0.0672627	-0.135462	-0.0681989	0.013692	0.0472014
CA14	-0.318375	-0.232988	0.0853865	2.2e-06	4.64e-05
ETNK2	-0.0713653	0.0159983	0.0873636	0.000953095	0.00568947
STYK1	-0.257349	-0.311316	-0.0539666	0.00242884	0.0119489
NUDT14	-0.325885	-0.347001	-0.0211156	0.0110953	0.0402219
FBXO46	0.231426	0.19335	-0.0380761	9.32e-06	0.00014611
FA2H	-0.331663	-0.364944	-0.0332809	1.41e-05	0.000202933
GXYLT1	-0.116837	-0.210702	-0.0938655	1.17e-07	4.8e-06
SYNGAP1	-0.0775456	-0.168241	-0.0906956	8.75e-07	2.25e-05
DIABLO	0.384354	0.363254	-0.0211007	0.00180182	0.00944373
DPYSL3	-0.427528	-0.434453	-0.00692456	0.00496573	0.0210758
TMEM179	-0.211777	-0.263495	-0.0517183	0.000507556	0.00346029
BAT2	0.415571	0.398362	-0.0172088	0.000218031	0.00175903
LOC100292680	0.174919	0.123779	-0.0511401	0.000491229	0.00336841
NT5DC2	0.0442259	-0.100374	-0.1446	4.95e-06	8.89e-05
TMEM192	-0.464326	-0.45938	0.00494625	0.000321341	0.00240408
SLITRK5	-0.0940773	-0.179188	-0.0851104	0.00944169	0.0354152
LDB3	-0.46998	-0.468422	0.00155776	0.000418046	0.00296571
PHF2	0.082629	0.0249768	-0.0576522	0.00567628	0.0234384
C10orf131	0.435248	0.423323	-0.0119245	0.00523473	0.0219992
TNIP1	0.250243	0.150381	-0.0998616	5.36e-10	7.12e-08
B3GNTL1	-0.0375788	-0.148672	-0.111093	3.41e-05	0.000409209
IGFBP1	-0.195118	-0.126007	0.0691108	0.00497371	0.0211007
ITPR3	-0.33351	-0.37613	-0.0426196	6.77e-06	0.00011338
RNF34	0.332567	0.307728	-0.0248397	0.000654072	0.00423525
KCNK9	0.307643	0.261914	-0.0457289	0.00633504	0.0256993
SOLH	0.45934	0.452324	-0.00701669	0.00113626	0.0065255
PLXNA1	0.215504	0.146661	-0.0688431	0.000194667	0.00161128
CHRNA7	-0.323321	-0.385123	-0.0618014	4.97e-07	1.45e-05
FAM41C	0.122764	0.0728446	-0.0499196	0.010203	0.0376802
ERC2	0.311633	0.251882	-0.0597507	5.06e-05	0.000560621
PPP1R1B	0.182252	0.12271	-0.0595422	1.75e-05	0.000240546
ELAVL3	0.312088	0.215544	-0.096544	3.37e-05	0.000406089
HLA-H	-0.0328907	-0.0619949	-0.0291042	0.00365467	0.0165452
CABP1	-0.302266	-0.337621	-0.0353551	0.00180185	0.00944373
OR2H1	-0.0643166	-0.157505	-0.0931879	3.47e-05	0.000414379
PLOD2	0.211233	0.0903559	-0.120877	4.02e-08	2.18e-06
PHGR1	-0.129081	-0.173489	-0.0444079	0.000127912	0.00114911
THRAP3	-0.35569	-0.375893	-0.0202031	0.000193912	0.00160833
CAMK1D	-0.13028	-0.0532599	0.0770199	0.000138416	0.00122163
AARS2	0.403148	0.395395	-0.00775271	0.00416771	0.0183882
SLC27A2	-0.0161946	0.0551215	0.071316	0.00517263	0.0217838
B9D1	0.379474	0.363238	-0.0162362	5.21e-05	0.000573395
PTTG1	0.374963	0.319905	-0.0550587	4.64e-08	2.43e-06
IGSF3	-0.403899	-0.418781	-0.0148818	0.000488528	0.00335446
C6orf97	-0.152488	-0.0842305	0.0682576	0.0116474	0.0417713
PPAP2B	0.0125326	0.0865938	0.0740611	0.0088192	0.0335751
TTLL8	-0.466769	-0.470339	-0.00356955	0.0117587	0.0420281
AFF3	-0.0914601	-0.144685	-0.0532246	0.000839184	0.00512666
TMCC2	-0.379105	-0.400114	-0.0210095	0.0120562	0.0428788
TRPC7	0.113741	0.00701989	-0.106722	1.83e-05	0.000249107
CARD11	-0.300121	-0.33264	-0.0325189	0.00322988	0.0149835
HRH1	0.115146	0.0189768	-0.0961688	0.000855506	0.00521685
PCYT1A	-0.450711	-0.453524	-0.0028129	0.00271709	0.0130838
TMEM180	-0.480773	-0.480044	0.000728471	0.0113837	0.0410382
WISP1	0.207375	0.10536	-0.102015	3.07e-05	0.000376091
ARRB2	0.0682451	-0.00152825	-0.0697733	0.000333653	0.00247806
CLSTN1	-0.168136	-0.26855	-0.100414	1e-05	0.000154985
SAPS2	0.240978	0.284425	0.0434472	3.53e-05	0.000419079
TNRC18	0.36206	0.345584	-0.016476	0.000281821	0.00215528
WSB1	0.394998	0.32954	-0.0654589	2.07e-07	7.43e-06
MMAA	-0.485176	-0.484932	0.000244527	0.000167251	0.00142603
GPRIN1	-0.326064	-0.400258	-0.0741939	1.81e-07	6.76e-06
CBX4	0.37272	0.295315	-0.077405	8.08e-07	2.13e-05
PRDM13	-0.316764	-0.340384	-0.0236205	0.00506458	0.0214006
TRIM40	0.138489	0.0871153	-0.0513739	0.0127026	0.0445777
KIF23	0.420374	0.402065	-0.0183086	0.000132793	0.00118133
SH3PXD2A	0.260617	0.180552	-0.0800646	1.43e-05	0.00020462
ALG5	-0.473069	-0.472084	0.000985814	0.0132837	0.0461416
ARHGAP26	-0.455504	-0.461636	-0.00613201	0.00222187	0.0111327
TET1	0.0999332	0.000267232	-0.0996659	6.2e-05	0.000657683
PCDH1	-0.244513	-0.181281	0.0632316	0.000861513	0.00524712
MKNK1	0.413634	0.366633	-0.0470009	0.00310513	0.0145194
WDR35	-0.120942	-0.233414	-0.112472	1.03e-06	2.56e-05
SMAP1	0.407584	0.382753	-0.0248314	3.64e-06	6.96e-05
C16orf89	0.237732	0.168798	-0.0689347	0.000194288	0.0016095
EPHA5	-0.196544	-0.241894	-0.0453508	0.00167795	0.00894595
PRMT3	-0.164907	-0.235693	-0.070786	0.000280241	0.00214638
CHRD	0.0889394	0.175011	0.0860714	5.61e-05	0.000607516
POLR2J	0.38486	0.365987	-0.0188726	0.0111881	0.0404861
LOC401127	0.374871	0.355545	-0.0193258	0.00280115	0.0133615
C16orf11	0.160378	0.0568791	-0.103499	4.83e-08	2.47e-06
HGS	0.383669	0.369554	-0.0141147	0.000198446	0.00163783
CCDC109B	0.345076	0.291106	-0.0539694	5.96e-05	0.0006378
RFX4	0.192367	0.148293	-0.0440736	0.00325543	0.015067
ARID5B	0.207077	0.121563	-0.0855134	3.12e-05	0.000380823
CD276	-0.0258223	-0.096828	-0.0710057	0.00763866	0.0298934
A2M	0.227294	0.299916	0.0726215	0.000110653	0.00102615
CLSTN2	-0.280426	-0.332044	-0.0516182	0.000772671	0.00480351
PGS1	0.274453	0.198957	-0.0754963	2.66e-08	1.56e-06
AFAP1	-0.151349	-0.248773	-0.0974242	0.00362622	0.0164467
CARD14	0.0295855	-0.0589034	-0.0884889	3.36e-06	6.54e-05
MCF2L2	0.0530269	-0.0397706	-0.0927976	0.000466803	0.00323624
HOXB9	-0.24903	-0.293543	-0.0445129	0.00688857	0.0274519
GNPTAB	0.196693	0.134612	-0.0620814	5.7e-05	0.000614722
SLC38A1	0.170018	0.0724802	-0.0975374	0.000995294	0.00588195
CMPK2	0.182251	0.124321	-0.0579293	0.00458948	0.0197965
HELB	0.316794	0.264799	-0.0519954	0.00366036	0.0165598
TBC1D28	0.222018	0.1532	-0.0688176	0.0035096	0.0160401
STAT1	0.209042	0.169087	-0.0399555	0.0102316	0.0377652
PMEPA1	-0.415323	-0.442431	-0.0271078	0.00736541	0.0289901
KLHL18	0.394086	0.378837	-0.0152493	0.000482349	0.00332566
AATF	0.41828	0.36565	-0.0526301	1.63e-07	6.2e-06
SCARA5	0.0543497	-0.0393497	-0.0936995	1.51e-06	3.44e-05
GLT8D1	0.301406	0.34143	0.0400237	0.000699813	0.00446233
IRF5	0.115415	0.0407814	-0.0746332	7.08e-06	0.000117126
SLC38A4	-0.0265829	0.0399034	0.0664863	0.00163389	0.00876452
EPB41L2	-0.164607	-0.212522	-0.0479144	0.00335397	0.0154412
DLGAP2	0.0389632	-0.0327345	-0.0716977	0.000374403	0.00272041
TBC1D1	-0.305416	-0.348979	-0.043564	0.00439075	0.0191364
APOA1	-0.388306	-0.312878	0.0754283	8.47e-05	0.000832402
LIMS2	0.0514782	0.168708	0.11723	3.12e-07	1.02e-05
RPRM	-0.191141	-0.25566	-0.064519	0.000120055	0.0010907
BAI1	-0.190316	-0.260577	-0.0702619	2.86e-06	5.76e-05
GGA2	0.392458	0.357908	-0.0345501	0.000190199	0.00158342
MESDC1	0.160912	0.102891	-0.0580215	3.77e-05	0.000443196
RCBTB2	0.296346	0.217034	-0.0793118	1.01e-06	2.53e-05
HDAC4	0.159073	0.0560186	-0.103054	2.37e-05	0.000304101
FJX1	-0.122279	-0.171421	-0.0491427	0.00276576	0.0132331
ACSF3	-0.485085	-0.48308	0.00200583	0.0118818	0.0424078
LONRF2	0.159444	0.0562508	-0.103193	0.000184059	0.00154188
PHKG1	-0.210344	-0.142106	0.0682379	0.000203879	0.00167169
GNPDA1	0.34748	0.305494	-0.0419854	2.61e-06	5.36e-05
PHLDB1	0.306655	0.197042	-0.109614	6.4e-08	3.11e-06
EFNA3	0.378646	0.362942	-0.0157037	0.000652898	0.00423163
CACNA2D1	-0.24179	-0.28619	-0.0444002	0.00766072	0.0299532
FANCF	0.240237	0.160499	-0.0797382	0.000514976	0.00350375
VIM	0.0259974	-0.0263136	-0.052311	0.0141639	0.048512
CHRM2	0.0592181	-0.0207667	-0.0799848	0.00232915	0.0115766
MTSS1L	0.210839	0.229494	0.0186549	0.00808102	0.0313284
ZFR2	-0.309286	-0.374306	-0.0650202	0.000435427	0.00306629
GNG12	-0.108773	-0.1906	-0.0818275	0.000125656	0.00113288
KIF2C	0.271454	0.252507	-0.0189465	2.98e-05	0.000366569
SPSB1	0.0479534	-0.0162638	-0.0642172	0.00858305	0.0328815
MGMT	-0.360407	-0.329215	0.031192	0.00203826	0.0103852
UCK1	-0.339037	-0.319644	0.0193933	0.00140047	0.00773969
SPIRE2	0.0808953	0.00407627	-0.0768191	2.99e-05	0.000367135
CHRNB2	-0.314351	-0.360894	-0.0465436	0.00137934	0.00766098
SPRR2E	-0.00573814	-0.068848	-0.0631099	0.00888229	0.0337641
TMEM115	0.00592383	-0.0410249	-0.0469487	0.00331217	0.0152802
CPNE2	0.298263	0.242492	-0.0557717	0.00362635	0.0164467
ZNF692	0.37115	0.360164	-0.0109859	0.0107452	0.0391793
NRM	0.0119855	-0.0594802	-0.0714657	2.63e-07	9.02e-06
XCL2	0.292458	0.319268	0.0268108	0.0113762	0.0410187
MESP2	0.367242	0.328237	-0.0390047	5.48e-07	1.57e-05
ZKSCAN1	-0.0548342	0.0506492	0.105483	2.58e-07	8.88e-06
ANXA2	0.285594	0.120736	-0.164858	6.23e-06	0.000106436
MYO3A	-0.237506	-0.293608	-0.0561022	0.00190882	0.00987311
DDAH1	-0.121397	0.000264972	0.121662	1.5e-05	0.000211969
TCF7L1	0.222995	0.119933	-0.103063	1.11e-05	0.000168091
FAM176A	-0.205816	-0.0955768	0.110239	1e-07	4.36e-06
FLVCR1	0.233408	-0.013622	-0.24703	5.87e-16	1.19e-12
GDAP1L1	-0.195013	-0.264191	-0.069178	0.000926966	0.00556153
LOC646982	0.245108	0.315353	0.0702448	1.37e-06	3.2e-05
LDLRAD3	0.0197824	-0.0538147	-0.0735971	0.000830413	0.00508698
PRKAG2	-0.0104135	0.0643508	0.0747643	0.00047453	0.00328075
DHODH	0.102192	0.157119	0.0549275	0.00830482	0.0320538
DPPA3	-0.0138155	-0.0720554	-0.0582398	0.00656309	0.0263849
FAM102B	0.115287	0.0305763	-0.0847108	7.5e-05	0.00075996
CCDC11	0.0159534	-0.0392062	-0.0551596	0.00247243	0.0121269
ALMS1P	0.192306	0.0942407	-0.098065	1.54e-07	5.94e-06
PTK6	0.0237477	-0.0439441	-0.0676917	0.0010464	0.006121
ESPL1	0.327368	0.29594	-0.0314283	1e-05	0.000154985
PKN1	-0.469765	-0.482788	-0.0130229	0.00190043	0.0098424
NEB	0.323049	0.277592	-0.0454572	0.0017317	0.0091501
PDE7A	0.31705	0.224557	-0.0924931	4.65e-08	2.43e-06
COL16A1	0.272507	0.22084	-0.0516671	1.58e-06	3.57e-05
B3GALNT1	0.0910114	-0.00888249	-0.0998939	4.79e-07	1.41e-05
SLC35F3	-0.258337	-0.320637	-0.0623005	0.00781739	0.0304593
GRIN1	-0.263091	-0.306773	-0.0436817	5.76e-06	9.97e-05
LOC388955	0.31754	0.269766	-0.0477738	0.000438663	0.00308368
OSGIN2	0.15782	-0.00040226	-0.158222	1.53e-11	4.66e-09
UBE2F	0.271108	0.239927	-0.0311807	9.2e-06	0.000144592
ZDHHC13	-0.261311	-0.314566	-0.0532547	0.000740625	0.0046591
DOCK7	0.42774	0.417489	-0.0102512	0.000227832	0.00181933
GSTA4	0.16731	0.0914904	-0.0758194	0.00419356	0.0184651
COQ2	-0.453338	-0.448075	0.00526377	0.00137687	0.0076523
MKKS	0.388538	0.336758	-0.0517801	2.88e-08	1.66e-06
PKD1L2	0.263726	0.230427	-0.0332999	0.0105962	0.0387411
NFIA	-0.302518	-0.256645	0.0458729	0.00488425	0.0208046
C2orf27B	-0.108364	-0.15007	-0.0417063	0.000191312	0.00159071
ENAH	0.205893	0.0648008	-0.141093	1.58e-08	1.01e-06
WWOX	-0.18905	-0.247389	-0.0583396	0.000437056	0.00307346
C3P1	0.259561	0.210699	-0.0488617	0.00280123	0.0133615
C1QL1	-0.238449	-0.30364	-0.0651909	0.000885918	0.00536653
IGFN1	0.369761	0.226933	-0.142828	8.07e-12	3.04e-09
HEPACAM2	0.111998	0.0764288	-0.0355691	0.00284163	0.0135157
KHDRBS1	0.344984	0.31345	-0.0315347	0.00111894	0.006446
TMEM184B	-0.0986632	-0.165257	-0.0665933	0.000139237	0.00122725
BLVRA	-0.396226	-0.432209	-0.0359831	0.00146483	0.00803122
C3orf21	0.187089	0.0772175	-0.109871	1.29e-07	5.16e-06
CCDC64	-0.0422311	-0.146867	-0.104636	5.62e-08	2.79e-06
WDSUB1	0.116504	0.0106458	-0.105858	3.12e-07	1.02e-05
RPS3A	-0.481342	-0.480062	0.00128034	0.00175913	0.00926573
GJD4	-0.100282	-0.162695	-0.062413	0.00409166	0.0181275
TNFSF9	-0.222266	-0.316835	-0.0945687	0.000780856	0.0048456
HACE1	0.312903	0.268118	-0.0447856	0.000968078	0.00575154
NCOR2	0.168084	0.135945	-0.0321393	0.00591791	0.0242865
CLGN	-0.186313	-0.259901	-0.0735871	2.4e-05	0.000307283
AMOTL2	0.23966	0.176029	-0.0636313	0.000392836	0.0028197
MORN3	0.361181	0.297763	-0.0634176	7.07e-09	5.45e-07
C10orf46	0.135377	0.0356017	-0.0997755	1.01e-05	0.000155907
FHDC1	0.00702435	-0.0508096	-0.057834	0.00325546	0.015067
BTBD11	-0.363449	-0.425282	-0.0618333	0.00302704	0.0142293
SERPINE3	0.170236	0.0912103	-0.0790254	1.09e-05	0.000164494
ITGB5	0.30704	0.192847	-0.114194	2.33e-10	3.77e-08
PRKCZ	-0.283228	-0.342	-0.0587712	0.00250038	0.0122343
NUDT9	-0.476993	-0.475515	0.00147749	0.00531917	0.0222935
C20orf117	-0.241477	-0.32102	-0.0795437	0.00032993	0.00245858
CECR7	-0.0040399	-0.0458435	-0.0418036	0.00130894	0.00733456
SFPQ	0.368113	0.322825	-0.0452881	1.14e-07	4.72e-06
PKM2	0.206436	0.0831621	-0.123274	1.74e-05	0.000239099
TRAM2	0.280844	0.207024	-0.0738197	4.91e-05	0.000547613
SMAD2	0.258975	0.0938774	-0.165097	3.18e-09	2.83e-07
BUB3	0.080587	0.00162542	-0.0789616	9.83e-05	0.000934325
MICALL2	0.0825192	0.00183559	-0.0806836	1.32e-06	3.1e-05
C6orf132	0.023357	-0.0871446	-0.110502	3.78e-07	1.17e-05
TNRC6C	0.171651	0.111759	-0.0598915	8.3e-05	0.000820936
EIF2C2	0.400355	0.379519	-0.0208362	0.000409071	0.00291231
ANK1	-0.0195497	-0.120055	-0.100506	1.13e-06	2.75e-05
POU6F2	0.295491	0.235521	-0.0599692	0.0139733	0.047974
AMN	-0.0570539	-0.103581	-0.0465269	0.000659941	0.00426764
HLTF	-0.397811	-0.412133	-0.0143214	0.0123921	0.0438501
RAB24	0.328816	0.25949	-0.0693251	4.57e-05	0.000516394
WFDC1	0.0348663	-0.0318537	-0.06672	0.00344443	0.0157781
BDH1	-0.18361	-0.0955644	0.088046	7.84e-05	0.000786818
PNPO	0.127006	0.174785	0.0477785	0.000771314	0.00479656
PTPRG	0.316894	0.357563	0.0406689	0.000145955	0.00127311
AHDC1	-0.351632	-0.338716	0.0129163	0.00967116	0.0361083
SLC16A7	-0.0720183	-0.0189016	0.0531167	0.0119241	0.0425062
SLC25A10	0.13676	0.209163	0.0724031	0.000298203	0.00226155
FAM190A	-0.270456	-0.344936	-0.0744791	0.000192049	0.0015949
CHST13	0.295023	0.273853	-0.0211703	0.00211625	0.0106822
KIAA1804	0.142263	0.0420446	-0.100219	1.4e-05	0.000201589
SSPN	0.228758	0.136788	-0.0919694	1.93e-05	0.00025902
GRK1	0.218448	0.129378	-0.0890697	0.00116989	0.00668769
RPL22L1	0.215801	0.0951633	-0.120637	4.87e-06	8.79e-05
MMP9	-0.457882	-0.46705	-0.0091679	0.00196175	0.0101027
HKDC1	-0.0897953	-0.142068	-0.0522725	0.00468117	0.0201186
C3orf67	-0.162782	-0.213681	-0.0508984	0.00411692	0.0182314
USP46	0.329934	0.292406	-0.037528	5.29e-07	1.52e-05
HS3ST3B1	-0.132645	0.00243446	0.13508	1.57e-07	6.04e-06
TRIB1	0.354733	0.303451	-0.0512812	1.1e-08	7.81e-07
PDX1	-0.269092	-0.319801	-0.0507094	0.00298488	0.014064
ALOXE3	-0.279639	-0.368597	-0.0889583	0.000969673	0.00575931
MSI2	-0.396576	-0.426111	-0.0295351	5.92e-05	0.000634219
AKR1B10	0.250263	0.187061	-0.0632017	0.000648277	0.00420439
CCDC150	-0.119351	-0.211425	-0.0920741	0.000199222	0.00164222
GPR128	0.423531	0.444294	0.0207632	0.0139353	0.0478772
RBM38	-0.0567176	-0.113426	-0.0567084	0.000662296	0.00428013
ITPR2	-0.074587	0.0519582	0.126545	1.1e-06	2.68e-05
OSGIN1	0.071558	0.107576	0.0360177	0.00248838	0.0121933
IDUA	-0.249024	-0.22539	0.023634	0.012274	0.043522
ERAP1	0.416918	0.385721	-0.0311967	1.34e-05	0.000195363
KIFC1	-0.426447	-0.416115	0.0103314	0.00208193	0.0105441
CYP4V2	-0.478853	-0.47794	0.00091382	0.00162211	0.00871525
HOXA2	0.0742098	-0.00358927	-0.0777991	4.31e-05	0.000492805
FPGS	-0.0546337	-0.121531	-0.066897	0.00289175	0.0137087
PASK	-0.319046	-0.359523	-0.0404776	8.82e-08	3.99e-06
LOC257358	-0.320547	-0.38701	-0.0664625	7.82e-07	2.07e-05
IRS2	0.0130881	0.101809	0.088721	0.00018693	0.00156267
SPAG1	0.290731	0.169947	-0.120784	1.58e-10	2.94e-08
CCDC46	-0.0613497	-0.168223	-0.106873	8.97e-08	4.02e-06
GABRB3	-0.129417	-0.191896	-0.0624789	0.0013794	0.00766098
MFAP4	0.168336	0.146071	-0.0222651	0.00893297	0.0339247
ICAM5	-0.371381	-0.405154	-0.0337734	0.0126494	0.0444487
HINT2	-0.400874	-0.375654	0.0252199	0.00338029	0.0155341
PARP12	0.298187	0.253205	-0.0449825	2.98e-05	0.000366569
LIN9	0.248755	0.181599	-0.067156	0.000123925	0.00111979
CHP2	-0.301237	-0.337607	-0.03637	0.00417404	0.0184003
COTL1	0.341499	0.308221	-0.033278	0.01465	0.0498292
PPP1R3C	-0.111937	-0.0399164	0.0720209	0.00626997	0.0255126
SLC17A9	-0.37334	-0.306442	0.0668986	4.7e-05	0.000528812
MCM5	0.369281	0.340441	-0.0288396	0.000906207	0.00545666
HIST1H4B	0.392815	0.352179	-0.040636	2.78e-05	0.000346739
GRB2	0.324325	0.292942	-0.031383	7.23e-06	0.000119161
RORA	-0.323662	-0.245918	0.0777436	3.51e-06	6.74e-05
DZIP1L	0.184689	0.0164141	-0.168274	2.9e-11	7.79e-09
C16orf68	0.349981	0.29602	-0.0539605	0.00231407	0.0115273
GPR182	0.372795	0.38913	0.0163346	6.45e-05	0.000677439
IL27	-0.0354699	0.0293537	0.0648236	0.00446526	0.0193855
PLA2G4D	0.247169	0.193384	-0.0537858	0.00597976	0.0244905
RP1	0.299322	0.208995	-0.0903268	0.000250147	0.00195922
CCDC33	0.138017	0.0802384	-0.0577787	0.000157541	0.00135184
MYO15B	0.402169	0.355629	-0.0465395	2.11e-06	4.5e-05
TBX1	-0.26743	-0.310753	-0.0433239	0.00297534	0.0140295
C7orf58	-0.30604	-0.20232	0.10372	2e-06	4.32e-05
OR5A1	0.0694114	0.00177684	-0.0676346	0.00223305	0.0111792
PPY2	0.413558	0.386735	-0.026823	0.00148035	0.00809905
ABHD6	-0.108351	-0.0138305	0.0945203	3.94e-06	7.42e-05
KIAA0174	-0.47962	-0.478242	0.00137783	0.00142078	0.00783668
ATP2C2	-0.268434	-0.310264	-0.0418296	0.0116957	0.0418778
CARD10	-0.100521	-0.185528	-0.0850067	0.00103028	0.00604605
ANP32A	0.365404	0.331755	-0.0336488	4.27e-06	7.87e-05
SLC5A10	0.0936699	-0.00500904	-0.098679	5.63e-05	0.000608449
TRABD	0.177578	0.111449	-0.0661291	0.000727647	0.00460187
EIF5A	-0.444872	-0.43799	0.00688167	0.00654343	0.0263322
FAM132A	0.403408	0.330506	-0.0729021	0.0125294	0.0441479
P4HA3	-0.0606031	-0.140103	-0.0795003	0.00185925	0.00967651
TRIM11	0.374499	0.354547	-0.0199521	9.41e-06	0.000147087
RAD54L2	-0.0630839	0.0999119	0.162996	1.93e-09	1.99e-07
CLCN1	0.260223	0.168546	-0.0916765	4.93e-06	8.88e-05
SPG7	-0.475017	-0.47384	0.00117698	0.0072677	0.0286504
B3GAT2	-0.421545	-0.433235	-0.01169	0.000349521	0.00257244
C20orf123	0.350663	0.25901	-0.0916525	6.92e-08	3.26e-06
MYO9B	-0.189889	-0.229828	-0.0399396	0.00196616	0.010115
ZC3HC1	0.024842	-0.0894057	-0.114248	7.5e-05	0.00075996
TFEB	-0.338755	-0.375815	-0.0370603	0.00362626	0.0164467
ANO2	0.163209	0.0653305	-0.0978788	3.73e-05	0.000438891
TNFRSF10D	0.408878	0.39661	-0.0122681	0.00146305	0.00802407
SEMA4C	0.398464	0.355374	-0.0430902	0.000104626	0.00098027
DDX60L	-0.471511	-0.46653	0.00498146	8.25e-05	0.000817413
RICH2	-0.252436	-0.313072	-0.0606366	3.12e-05	0.000381394
PPP1R9B	-0.17914	-0.308824	-0.129684	1.02e-06	2.54e-05
PRKAR1B	0.0982254	-0.0501571	-0.148382	1.36e-07	5.39e-06
ABAT	-0.168958	-0.111536	0.0574214	0.00134261	0.007496
FLJ43860	0.312902	0.277672	-0.0352292	0.0135254	0.04678
SEMA3F	0.0937689	0.0475401	-0.0462288	0.00430431	0.0188415
CLPTM1L	0.283234	0.336548	0.0533143	0.0113132	0.0408501
PRLR	0.349136	0.285968	-0.063168	0.000351509	0.00258396
KCTD8	-0.343888	-0.384646	-0.0407577	4.7e-06	8.52e-05
FBXO5	-0.0270689	-0.206452	-0.179383	7.23e-10	8.87e-08
C1GALT1	0.355205	0.287102	-0.0681035	7.04e-06	0.000116514
HS6ST1	-0.0224865	0.0955876	0.118074	1.76e-10	3.13e-08
DUSP28	0.378713	0.356063	-0.0226508	1.53e-05	0.000215926
PKP3	0.345068	0.230464	-0.114603	8.61e-06	0.000137025
NME4	0.215404	0.179609	-0.0357946	0.000751166	0.0047004
GHRH	0.398633	0.376506	-0.0221275	0.00866906	0.0331289
MAPK9	0.409518	0.377334	-0.0321837	2.83e-08	1.64e-06
BEND3	0.288598	0.151	-0.137598	3.63e-12	1.82e-09
KLHL31	-0.408809	-0.421852	-0.0130427	0.00185612	0.00966519
DGKD	0.0808399	0.0192927	-0.0615472	2.3e-05	0.000298143
UVRAG	0.243978	0.195356	-0.0486223	0.00179296	0.00940943
TKT	0.224338	0.121059	-0.10328	0.00044514	0.00312376
C1orf135	0.120434	0.0165893	-0.103844	1.61e-07	6.16e-06
LAMC3	-0.343434	-0.377172	-0.0337381	0.00181378	0.0094939
ANKRD20B	0.164004	0.12875	-0.0352539	0.013692	0.0472014
RASSF6	0.211966	0.124873	-0.0870929	5.25e-06	9.31e-05
GAD1	-0.385728	-0.422156	-0.036428	3.81e-05	0.000446126
MTHFS	-0.478015	-0.477063	0.000951749	0.00557902	0.0231327
TEX10	0.419757	0.392998	-0.0267593	0.0135435	0.0468035
PAQR5	-0.143681	-0.252006	-0.108325	6.28e-08	3.07e-06
SHISA9	-0.350391	-0.397025	-0.0466342	0.00641005	0.0259364
FGD2	0.0447347	-0.00491864	-0.0496534	0.00289634	0.0137272
KLHL30	0.305376	0.207974	-0.0974016	1.23e-09	1.36e-07
SPRED2	0.143414	0.0355531	-0.107861	0.00028183	0.00215528
RAI14	-0.278474	-0.306873	-0.0283991	0.013544	0.0468035
LOC100129637	0.338001	0.297994	-0.0400067	0.00333295	0.015362
LRP8	0.279007	0.228919	-0.0500875	0.00250442	0.0122451
SIRPB2	-0.121241	-0.160869	-0.0396286	0.0128776	0.0450035
ODF3L1	0.368306	0.343055	-0.0252509	0.000607846	0.00400287
LOC729234	0.216241	0.136868	-0.0793737	4.83e-08	2.47e-06
TUBB2A	-0.296942	-0.35438	-0.0574383	0.000145095	0.00126722
SH3BP2	0.0808337	0.151801	0.0709675	1.62e-06	3.64e-05
FBXL18	0.404102	0.388031	-0.0160716	0.0145906	0.0497038
NDUFS6	0.369111	0.338069	-0.0310414	6.81e-08	3.24e-06
IQCK	0.367254	0.323817	-0.0434375	0.000153584	0.00132639
NEURL1B	0.0117052	-0.144949	-0.156654	1.81e-06	3.98e-05
SGMS2	-0.465027	-0.461889	0.00313824	0.0120052	0.042742
CDH23	-0.146917	-0.100981	0.0459363	0.00525104	0.0220447
WDR86	0.0301679	-0.0540011	-0.084169	0.00298966	0.0140799
TLX2	-0.219097	-0.274976	-0.0558783	0.000208234	0.00169839
MRGPRE	0.138684	0.0581169	-0.0805675	1.3e-05	0.000191752
CHN1	-0.3308	-0.354546	-0.0237463	0.0053867	0.0224878
SGOL1	-0.076986	-0.256438	-0.179452	3.55e-13	3.17e-10
ZNF365	-0.229019	-0.317649	-0.0886299	8.26e-07	2.16e-05
LASS5	-0.141836	-0.223163	-0.081327	3.13e-08	1.78e-06
RAP1B	-0.46283	-0.463805	-0.000975033	0.00651318	0.0262315
CTDSP1	-0.207539	-0.133929	0.0736106	2.94e-06	5.9e-05
RARA	0.25526	0.371071	0.115812	2.41e-06	5e-05
LOC285045	0.171601	0.0798927	-0.0917079	8.96e-05	0.000871068
DDX54	0.417054	0.40492	-0.0121346	2.15e-07	7.67e-06
NAP1L1	-0.460989	-0.467472	-0.00648263	0.00059571	0.00393454
SFRS1	0.150573	0.0252864	-0.125286	1.72e-06	3.83e-05
C14orf68	0.196299	0.313256	0.116956	2.78e-06	5.62e-05
IL32	-0.152656	-0.115172	0.0374847	0.0141448	0.0484548
MICB	-0.182705	-0.227768	-0.0450637	0.000869073	0.00528355
KIF18B	0.35904	0.236091	-0.122949	3.02e-16	8.66e-13
KIAA0748	-0.312781	-0.337747	-0.0249666	0.00306138	0.0143473
CCDC101	0.309513	0.255127	-0.0543864	0.00298019	0.0140452
A4GALT	-0.30129	-0.344034	-0.0427448	0.0116309	0.0417356
MGC42105	-0.288683	-0.328614	-0.0399312	0.00663089	0.0266202
GOT1L1	0.260501	0.211157	-0.049344	0.0111572	0.04041
GPR177	0.0225	-0.0110814	-0.0335814	0.00115793	0.00662511
FAM195B	-0.11521	-0.196551	-0.0813416	7.67e-05	0.000774052
RPS6	-0.116435	-0.200329	-0.0838946	0.00377583	0.016998
ADPRHL1	0.0318223	-0.0473068	-0.0791291	7e-06	0.000116177
UBE2C	0.371953	0.322238	-0.0497155	3.16e-06	6.25e-05
KCNQ1	-0.234948	-0.314727	-0.0797789	0.0014532	0.00798557
FAM53B	0.269812	0.133464	-0.136348	1.5e-11	4.66e-09
TM4SF1	0.0305083	-0.0576655	-0.0881738	0.00252059	0.0122942
TAF1B	0.344908	0.304464	-0.0404434	0.000147106	0.00127925
ZIC2	-0.0738648	-0.156678	-0.0828132	0.000433074	0.00305507
VARS2	-0.410177	-0.375219	0.0349586	0.0092955	0.0349974
ITIH5	0.0681352	-0.00583785	-0.0739731	0.00538679	0.0224878
GALNT6	0.15824	0.0626994	-0.095541	7.94e-06	0.000128929
DNM3	0.309656	0.341736	0.0320796	0.000988414	0.00584824
PPM1H	-0.415113	-0.432338	-0.0172249	0.00242888	0.0119489
HIST1H3H	-0.218216	-0.260024	-0.0418081	0.01286	0.0449809
RET	-0.408907	-0.410793	-0.00188597	0.00649547	0.0261772
FCRL5	0.102716	0.0580808	-0.0446353	0.000175352	0.0014819
LOC400927	-0.12835	-0.194019	-0.0656684	6.97e-07	1.88e-05
DNASE1L2	0.00269171	0.055574	0.0528823	0.00109239	0.00632926
ST5	0.397664	0.378498	-0.0191665	0.00646696	0.0260976
TMEM79	-0.198417	-0.247935	-0.0495188	0.00764971	0.0299217
DMRT2	-0.255099	-0.309449	-0.0543496	0.000328677	0.00245015
RAB11FIP1	0.263863	0.18003	-0.0838333	2.92e-05	0.000360805
C20orf96	0.400567	0.389118	-0.0114493	0.00130005	0.00729489
OBSCN	-0.318701	-0.345314	-0.0266125	0.0077723	0.0303015
KIAA1522	0.0128212	-0.0536537	-0.0664749	0.00549272	0.0228353
KLF5	-0.0902088	-0.195747	-0.105538	7.76e-05	0.000780808
GABRB2	-0.355096	-0.391706	-0.0366104	0.00587393	0.0241356
CHD5	0.281279	0.21154	-0.0697392	0.00165029	0.00883833
KCNH2	-0.124393	-0.21581	-0.0914169	0.000719959	0.0045705
FLJ35024	-0.324696	-0.358281	-0.033585	0.00198231	0.0101749
TNFRSF13C	0.197177	0.121056	-0.0761202	3.08e-10	4.6e-08
ART4	-0.0447052	0.0294588	0.0741639	0.00320972	0.0149068
NTSR1	-0.398355	-0.413784	-0.0154287	0.00407782	0.0180877
CLK2	0.102774	-0.00687797	-0.109652	4.02e-05	0.000466419
CPPED1	0.184799	0.110285	-0.0745142	0.000537838	0.00362254
C1orf125	0.302703	0.161405	-0.141298	2.41e-09	2.31e-07
IRF1	0.266723	0.219586	-0.0471369	0.000558606	0.00373985
TLR5	0.341964	0.23688	-0.105084	3.21e-10	4.64e-08
PREX1	-0.360387	-0.411781	-0.0513943	0.00114153	0.00655351
LPCAT1	-0.370969	-0.396198	-0.0252283	0.000470204	0.00325644
COLEC11	0.228472	0.184656	-0.0438155	0.0116473	0.0417713
LAMB3	0.290971	0.237949	-0.0530218	4.52e-06	8.26e-05
ESD	-0.464759	-0.462912	0.00184664	0.00961512	0.0359383
CPE	0.277096	0.194547	-0.082549	0.00057288	0.00381635
GJB3	-0.0558539	-0.092361	-0.0365071	0.0129482	0.0452186
ZNF599	-0.321034	-0.387831	-0.0667963	1.38e-05	0.000199731
PRR15L	-0.0861409	-0.145034	-0.058893	0.000112656	0.00103945
PAQR3	-0.461641	-0.458765	0.00287596	0.000893432	0.00539251
DAB2	0.264949	0.134003	-0.130946	3.2e-06	6.29e-05
CTGF	0.240637	0.186781	-0.0538554	0.0131621	0.0458144
PLBD1	0.0424762	-0.0363164	-0.0787926	0.000445142	0.00312376
CCDC41	-0.461131	-0.463262	-0.00213049	0.00212276	0.0107081
PKD1	0.337085	0.300466	-0.0366184	0.000345671	0.00254848
ZNF519	-0.39149	-0.410342	-0.0188517	0.014068	0.0482494
PLSCR1	0.354461	0.309881	-0.0445803	0.00066465	0.00429257
IGF1	-0.294324	-0.229638	0.064686	0.000552605	0.00370461
MIR602	0.385005	0.364121	-0.0208838	0.000974794	0.00578466
OSBPL7	-0.309232	-0.374362	-0.06513	0.000159697	0.00136859
XKR8	-0.368127	-0.372514	-0.00438666	0.00550077	0.0228592
FADS6	-0.380241	-0.395117	-0.014876	0.00188073	0.00976843
ANLN	0.397693	0.387683	-0.0100094	0.000687475	0.00439915
MSX1	-0.363193	-0.393134	-0.0299417	0.00152569	0.00829072
KCTD5	0.27365	0.212944	-0.0607057	3.79e-06	7.19e-05
NADSYN1	0.319242	0.29578	-0.0234623	4.04e-05	0.000467825
FERMT1	0.130623	0.045574	-0.0850488	0.00541108	0.0225611
NUP93	0.405061	0.382427	-0.0226335	0.000210237	0.00171064
WDR45L	0.377859	0.359175	-0.0186834	0.00058326	0.0038728
GPT2	-0.0830959	-0.00570961	0.0773863	0.0014195	0.0078318
AP3B1	-0.363691	-0.389805	-0.0261138	0.000726334	0.00459662
FGF9	-0.414546	-0.437322	-0.0227759	0.0109562	0.0398436
MGAT4B	-0.204537	-0.139966	0.0645707	8.2e-05	0.000815023
ZNF296	-0.151273	-0.235568	-0.0842953	0.000253499	0.00197927
SEMA6A	-0.352751	-0.376047	-0.0232967	0.00021267	0.00172687
ACACA	0.299878	0.274303	-0.0255754	0.00193413	0.00998352
RYR1	0.37183	0.298488	-0.0733414	0.000611129	0.00401791
TRIP13	0.255087	0.21153	-0.0435566	3.17e-07	1.03e-05
MYH9	0.161997	0.226033	0.0640354	0.000433864	0.00305852
P2RY6	0.115921	0.0713599	-0.0445614	0.000702309	0.004474
RNASEH2B	-0.473948	-0.472297	0.00165158	0.000127034	0.00114325
UTRN	0.195455	0.0877514	-0.107704	4.49e-07	1.34e-05
GPT	0.211132	0.320643	0.109511	5.96e-08	2.94e-06
STOX1	-0.322849	-0.352869	-0.0300202	8.77e-05	0.000855225
KRT80	0.224773	0.0696424	-0.15513	7.06e-14	8.35e-11
ZDHHC8P	-0.0732286	-0.102502	-0.0292738	0.000129693	0.00116043
BCR	0.134195	0.0769254	-0.0572699	0.00989213	0.0367686
ZNF767	0.41807	0.411311	-0.00675865	0.0076272	0.0298627
CLDN15	-0.0587674	0.00281638	0.0615837	0.00314964	0.0146854
CCNA1	-0.0317927	-0.110102	-0.0783089	0.0124953	0.0440578
EVPL	0.2094	0.126166	-0.0832345	8.34e-08	3.79e-06
ANXA13	0.121794	0.00188305	-0.119911	1.56e-05	0.000218865
C10orf125	-0.109027	-0.0562407	0.0527863	0.00415506	0.0183641
SNORD115-8	0.0541202	0.00676215	-0.0473581	0.00532252	0.0222982
POTEA	0.287776	0.218547	-0.0692293	0.00434399	0.01897
HSPB6	0.247362	0.308493	0.0611316	0.00263634	0.0127628
C11orf42	0.431321	0.415263	-0.016058	2.26e-07	7.99e-06
MICAL2	0.081214	0.167515	0.0863007	4.72e-05	0.000530679
PARD3	0.256505	0.145641	-0.110864	3.43e-09	2.99e-07
C5orf32	0.313803	0.279277	-0.0345252	0.00134942	0.00752362
HOXA1	-0.0845342	-0.162242	-0.0777082	0.0021476	0.0108214
TRA2A	0.377926	0.332707	-0.0452191	6.37e-07	1.75e-05
NXPH1	-0.232535	-0.268916	-0.0363811	0.00105726	0.00617377
ATP10A	-0.25124	-0.288875	-0.0376342	0.00812768	0.031485
COL9A3	0.246482	0.185223	-0.0612587	1.79e-05	0.000244873
CCNB1	-0.410103	-0.417102	-0.00699915	0.00883135	0.033615
RUNX1	0.137021	0.0803537	-0.0566671	0.00465987	0.0200485
COX4I1	-0.395448	-0.385165	0.0102827	0.0104929	0.0384409
ST3GAL4	-0.266391	-0.304606	-0.0382155	0.00806938	0.0312953
ALLC	0.316727	0.261418	-0.0553094	0.00379931	0.0170846
SPDEF	0.156999	0.0755966	-0.0814029	4.05e-08	2.19e-06
HCRTR2	0.248901	0.12851	-0.120391	1.72e-05	0.000237659
RBP5	-0.165837	-0.0561931	0.109644	0.000113783	0.00104648
ST6GALNAC5	-0.313772	-0.344545	-0.0307731	0.00906075	0.0342944
IL23A	0.241506	0.169759	-0.0717464	1.57e-05	0.000219676
UBE2E2	-0.0129782	-0.0754994	-0.0625212	0.0132341	0.0460174
PSMG3	0.38423	0.329569	-0.0546611	4.87e-07	1.43e-05
DNAH5	-0.125752	-0.197335	-0.0715827	0.000966414	0.00574335
IL15RA	-0.162907	-0.212976	-0.050069	0.00597091	0.024474
ABCB11	-0.00815648	0.108725	0.116881	8.21e-06	0.000132328
TP73	-0.237121	-0.272259	-0.0351386	0.00967139	0.0361083
VGLL4	0.058957	-0.0312153	-0.0901722	3.46e-07	1.1e-05
ADCY6	0.440493	0.428801	-0.0116927	0.000153579	0.00132639
C1orf223	0.382712	0.361099	-0.0216136	0.000585357	0.00388149
PNPLA1	0.21269	0.177705	-0.0349851	0.00145087	0.00797653
IKZF1	-0.114784	-0.205037	-0.0902528	0.00659202	0.0264853
ARHGAP11A	0.350486	0.304258	-0.0462275	0.0037641	0.016949
NCRNA00173	-0.347923	-0.388072	-0.040149	1.49e-05	0.000211441
HMGN1	0.162652	0.0574938	-0.105158	8.91e-06	0.000141088
ZNF274	-0.3597	-0.380199	-0.020499	0.00312975	0.0146066
C21orf33	0.302571	0.365218	0.0626465	0.00271758	0.0130838
IL17B	0.0805554	0.0469887	-0.0335667	0.00189323	0.00981275
AMH	0.458282	0.442879	-0.0154039	0.000561566	0.00375592
ADAMTS6	0.250735	0.194206	-0.0565291	0.000196174	0.00162241
LRRC32	0.332197	0.339486	0.00728903	0.0145124	0.0495035
CD5	0.25852	0.204859	-0.0536609	0.00160688	0.00864966
CNTNAP5	-0.184136	-0.248159	-0.0640236	0.00098842	0.00584824
C15orf27	-0.34527	-0.383434	-0.038164	0.000436239	0.00306887
C3orf55	-0.246786	-0.308114	-0.0613281	5.62e-06	9.79e-05
GRM6	-0.126748	-0.198286	-0.0715377	0.00440422	0.0191745
PIK3AP1	0.351727	0.310245	-0.0414818	0.00994798	0.0369011
MSRA	0.13884	0.243756	0.104916	4.19e-07	1.27e-05
CRCT1	-0.312263	-0.336526	-0.0242628	0.0139161	0.0478262
GRM2	0.362746	0.330437	-0.0323088	0.0128247	0.0448968
REG4	0.418768	0.408554	-0.0102142	0.00402273	0.01789
SCRT1	-0.0890264	-0.131518	-0.0424911	0.00407908	0.0180877
F3	0.0677705	-0.0279582	-0.0957287	0.000685071	0.00439061
TMEM88B	0.0133637	-0.0415446	-0.0549084	0.00204833	0.0104152
WDR8	0.360454	0.353726	-0.00672841	0.0116309	0.0417356
IRS1	-0.239403	-0.152662	0.086741	4.39e-06	8.07e-05
LOC100129066	-0.0453622	0.0225576	0.0679198	5.18e-06	9.22e-05
TLR3	-0.382675	-0.366344	0.0163316	0.0115668	0.041564
CHST4	0.144074	0.0774328	-0.0666413	0.00885698	0.033687
DAPK2	0.174677	0.11934	-0.0553371	0.00406028	0.0180243
KIRREL	-0.248527	-0.313533	-0.0650059	7.1e-05	0.000729127
BSND	0.190869	0.104258	-0.0866113	0.000483251	0.00333074
GAMT	0.134528	0.197917	0.063389	0.000112655	0.00103945
TGFBR3	-0.10814	-0.0483653	0.0597746	0.000366169	0.00267217
CAV1	-0.441369	-0.468385	-0.0270153	3.45e-06	6.67e-05
FAM20C	-0.0511933	0.0141751	0.0653684	2.8e-05	0.000347818
EXO1	0.406033	0.331303	-0.0747298	5.04e-11	1.24e-08
HSD17B11	-0.478485	-0.477133	0.00135216	0.00381451	0.0171376
ECSCR	0.291351	0.321019	0.0296684	0.000397934	0.00285124
C7orf31	-0.411608	-0.450897	-0.0392894	0.000764391	0.00476825
TTC29	-0.431381	-0.453949	-0.0225672	0.000825759	0.00507083
SPAG17	-0.0620705	-0.146564	-0.0844934	0.000179831	0.00151403
C7orf41	-0.128444	-0.200604	-0.0721604	0.000923756	0.00554557
RCAN3	-0.0226363	-0.191052	-0.168416	5.92e-12	2.53e-09
HMHA1	-0.0240642	-0.0912249	-0.0671606	0.000640226	0.00415754
MSTO1	0.422072	0.403448	-0.018624	9.39e-05	0.000898917
NAV1	-0.00948549	-0.0589136	-0.0494281	0.00888227	0.0337641
PGAM1	0.340323	0.26178	-0.0785426	4.55e-06	8.3e-05
CDC25B	0.0508575	-0.0295017	-0.0803592	0.000494814	0.00338837
RBMS1	-0.103428	-0.172697	-0.0692687	0.00266604	0.0128817
SLCO3A1	0.132215	0.0574588	-0.0747563	0.000326261	0.00243485
ALPPL2	0.181576	0.127348	-0.0542276	0.00156454	0.00845794
SCNN1G	-0.110537	-0.170263	-0.0597254	0.00990609	0.0367933
HNRNPA2B1	0.250497	0.165591	-0.0849059	9.54e-05	0.000912184
SLC12A8	0.238868	0.165357	-0.0735108	1.5e-08	9.71e-07
KIAA0664	-0.484634	-0.48415	0.000483914	0.00204557	0.0104064
CT62	0.17688	0.0842407	-0.0926391	2.94e-05	0.000363016
EFCAB2	-0.307852	-0.264109	0.0437427	0.00574437	0.0236855
S1PR2	-0.183684	-0.241353	-0.0576692	0.00123551	0.00700113
BOK	-0.151159	-0.0915949	0.0595642	0.000287193	0.00218962
GFOD2	0.0963306	0.215035	0.118704	2.41e-09	2.31e-07
IL12RB2	0.228042	0.169044	-0.0589985	0.00804623	0.0312177
DEPDC1	0.354995	0.30065	-0.0543456	1.63e-07	6.2e-06
ATP2B4	-0.381203	-0.33965	0.0415529	0.00990578	0.0367933
TDRD3	-0.459381	-0.456665	0.00271586	0.0125451	0.0441931
ANXA3	-0.108924	-0.181491	-0.0725671	0.000273966	0.00210715
PKMYT1	-0.274618	-0.306605	-0.0319864	1.02e-05	0.000157065
WDR43	0.426727	0.410432	-0.0162953	0.00239767	0.0118247
ENPP2	-0.231695	-0.128751	0.102944	0.00215457	0.0108511
CDRT4	0.311939	0.247209	-0.0647303	0.00184398	0.00961444
AATK	0.162097	0.0792062	-0.0828911	0.000456684	0.00318365
MASP1	-0.193242	-0.0823458	0.110897	1.88e-05	0.000254015
CYP2E1	-0.0250668	0.0912989	0.116366	3.46e-05	0.00041336
GDF2	0.292678	0.228811	-0.0638664	0.0146298	0.0497788
HMGB2	-0.140892	-0.283971	-0.143079	6.57e-11	1.5e-08
DLL3	-0.302566	-0.359197	-0.0566309	0.00025785	0.00200478
ZNF608	0.235238	0.134798	-0.100441	1.21e-06	2.91e-05
2022-09-09	0.0527207	-0.0172723	-0.069993	0.00106825	0.00622164
KCNAB1	0.373622	0.339866	-0.0337567	3.14e-06	6.21e-05
MCTP2	-0.254856	-0.2981	-0.0432435	7.5e-06	0.000122688
TFAP2A	-0.345167	-0.382892	-0.0377247	0.00164477	0.00881362
RAPGEF5	-0.0210368	-0.0721672	-0.0511304	0.0138041	0.0474898
CCNF	0.341073	0.309999	-0.0310731	2.77e-05	0.000345693
STEAP3	0.167655	0.266558	0.0989028	0.00236708	0.0117161
ROR1	-0.298618	-0.342817	-0.0441993	0.00283244	0.0134816
NENF	-0.38089	-0.389139	-0.00824935	0.00162839	0.00874434
SKAP2	-0.381639	-0.424008	-0.042369	0.000520556	0.0035313
PRDM11	-0.199911	-0.284376	-0.0844649	1.06e-05	0.00016049
VCAN	-0.228767	-0.271393	-0.0426253	0.00237858	0.0117526
NADK	-0.0339461	0.043778	0.0777241	6.35e-05	0.000670223
TSTD1	-0.106879	-0.19503	-0.0881512	1.02e-05	0.00015637
IGSF11	-0.347864	-0.352254	-0.00438942	0.000355438	0.00260901
C22orf23	0.379751	0.362028	-0.017723	0.00706172	0.0280363
CSRP2	-0.228312	-0.28646	-0.058148	0.00120024	0.00683978
NCK1	0.0600793	-0.0134452	-0.0735245	1.9e-05	0.000255775
GMEB2	0.339618	0.3262	-0.0134181	0.00643853	0.0259985
psiTPTE22	-0.043669	-0.111919	-0.0682504	0.000749852	0.00469651
PRM2	0.184314	0.138524	-0.0457897	0.00452699	0.0196069
PEX6	-0.33766	-0.308615	0.0290454	0.00335918	0.0154545
TRIO	0.119654	0.0319695	-0.0876844	6.84e-05	0.000709317
RPSAP58	-0.0891995	-0.239816	-0.150616	1.25e-07	5.04e-06
C19orf10	0.133491	0.0600842	-0.073407	0.000143404	0.00125682
GABRR1	0.0344466	-0.041622	-0.0760687	0.000109337	0.00101629
GGT7	0.258806	0.238638	-0.0201678	6.57e-05	0.000686838
PRRT2	-0.129525	-0.205844	-0.0763187	0.000708573	0.00450676
LIMK1	-0.282433	-0.373319	-0.090886	6.26e-09	4.88e-07
C20orf151	0.137675	0.0743113	-0.0633638	0.00353158	0.016115
TM9SF4	0.287208	0.23248	-0.0547286	1.53e-06	3.49e-05
MC2R	0.0720036	0.000628249	-0.0713754	0.00952223	0.0356508
C19orf48	0.0478187	-0.00182034	-0.049639	0.00187773	0.00976004
FCGBP	0.171864	0.125766	-0.0460981	0.00193732	0.00999739
CACNA1D	-0.299504	-0.335199	-0.0356952	6.61e-05	0.000688934
CHCHD6	0.324025	0.310294	-0.0137305	0.000514023	0.00349964
APC2	-0.458815	-0.434832	0.0239823	8.52e-05	0.000836245
SF3A2	0.326054	0.306546	-0.0195081	0.00545982	0.0227125
ADAM8	0.268963	0.167082	-0.101881	1.12e-05	0.000169476
DLX6AS	0.121951	0.00112599	-0.120825	0.000112208	0.00103865
C1orf38	0.343409	0.304049	-0.0393597	4.55e-05	0.000514533
RBCK1	0.348068	0.319081	-0.0289871	4.64e-08	2.43e-06
MUC6	0.371702	0.34027	-0.0314315	0.000388507	0.00279561
KBTBD2	0.409122	0.397527	-0.0115946	0.00179879	0.0094326
GPLD1	-0.176885	-0.0914537	0.0854313	0.00229174	0.0114274
MTMR11	-0.0151959	-0.0609282	-0.0457324	0.0133065	0.0461891
CDK9	0.109927	0.255372	0.145445	1.71e-12	9.59e-10
B4GALT5	-0.420705	-0.427478	-0.00677332	0.0096438	0.0360267
TMEM51	-0.308548	-0.354955	-0.0464066	0.00668952	0.0268078
SREBF1	0.0031228	0.0705542	0.0674314	0.000113106	0.00104264
SMTN	-0.0601446	-0.18599	-0.125846	4.69e-10	6.38e-08
TSPO	-0.246086	-0.313477	-0.0673914	0.00231784	0.0115376
PSD3	-0.0199067	0.0420537	0.0619604	0.00932211	0.0350713
HGFAC	0.160804	0.284905	0.124101	1.09e-08	7.81e-07
SIPA1L3	-0.235596	-0.310069	-0.0744731	4.29e-07	1.3e-05
POTED	0.2691	0.176086	-0.0930141	5.03e-05	0.000558676
NME6	0.444187	0.439036	-0.00515145	0.0014193	0.0078318
LRBA	-0.453587	-0.44921	0.00437744	0.00222184	0.0111327
NRXN1	-0.283441	-0.318271	-0.0348297	0.00978115	0.0364369
VSIG10	0.32801	0.211492	-0.116518	8.97e-12	3.28e-09
C3	0.160805	0.243622	0.0828174	3.15e-07	1.03e-05
CACNB1	-0.333589	-0.387523	-0.0539346	3.56e-05	0.000422778
STMN2	0.185203	0.0438424	-0.141361	9.19e-08	4.09e-06
YWHAG	0.337951	0.260231	-0.0777208	3.39e-08	1.88e-06
FAP	0.30768	0.249279	-0.0584012	0.00809265	0.0313674
GJB2	0.185355	0.143971	-0.0413843	0.0105372	0.0385604
SGCE	0.133924	0.0245887	-0.109335	4.01e-07	1.23e-05
SCUBE3	0.260149	0.178523	-0.0816261	7.61e-05	0.000769316
BMPER	-0.25864	-0.301044	-0.0424031	0.00583925	0.0240078
CCDC102A	-0.317272	-0.379566	-0.062294	0.00140026	0.00773969
PLD5	-0.29183	-0.349769	-0.0579389	0.000332402	0.00247065
TRIM2	-0.267693	-0.198634	0.0690587	2.06e-05	0.000272104
KCNJ12	-0.340444	-0.377924	-0.0374808	0.0114234	0.0411526
AP1B1	0.332087	0.315811	-0.0162758	0.00786248	0.030611
DYNLT1	-0.445084	-0.45808	-0.0129958	0.00490599	0.020884
ANKS1B	-0.074143	-0.170252	-0.096109	4.82e-06	8.72e-05
SMYD3	0.403404	0.388843	-0.0145612	0.000463377	0.00321936
TMEM184C	-0.47004	-0.467641	0.00239917	0.00198491	0.0101835
KDELR3	0.423087	0.37109	-0.0519972	0.00566772	0.023408
GSS	0.300368	0.260611	-0.0397577	0.0043507	0.0189824
CGB	-0.0570238	-0.0845446	-0.0275208	0.00309544	0.0144865
KIAA1614	0.237532	0.163011	-0.0745208	6.66e-06	0.000112325
TRIM29	0.188336	0.120188	-0.0681481	8.71e-05	0.000852551
TLCD1	0.239793	0.181937	-0.057856	1.06e-06	2.61e-05
HCG18	0.395495	0.354549	-0.0409462	8.66e-05	0.000848611
CMTM3	0.0401813	-0.0447254	-0.0849068	0.00359265	0.0163307
IGF2BP3	-0.280399	-0.348143	-0.067744	1.44e-05	0.000205559
TNFAIP8L1	-0.421182	-0.394825	0.026357	0.000634518	0.00413115
HIPK2	-0.169567	-0.0391384	0.130428	1.79e-06	3.96e-05
TECTB	0.20372	0.133127	-0.0705931	0.000221413	0.00177989
DDX39	-0.301302	-0.397631	-0.0963295	4.73e-05	0.00053119
GPR81	0.125766	0.0682763	-0.0574901	0.0102893	0.0379292
MYL12A	0.236212	0.174669	-0.0615424	0.00492133	0.0209272
FER1L5	0.395687	0.371253	-0.024434	1.02e-05	0.00015729
MOG	0.358808	0.323145	-0.0356631	0.00581316	0.0239152
ARNT2	-0.321691	-0.374217	-0.0525263	3.75e-07	1.16e-05
AXL	-0.275829	-0.344549	-0.0687196	1e-07	4.36e-06
C20orf27	-0.0685663	-0.163399	-0.0948331	3.34e-10	4.8e-08
BOLL	0.410547	0.359733	-0.0508144	0.00276955	0.0132479
IL17C	0.0489093	-0.0285588	-0.0774681	9.52e-06	0.000148303
RAB40C	0.435395	0.393968	-0.041427	1.26e-05	0.000187366
EVC	-0.382862	-0.437133	-0.0542711	0.000468358	0.00324589
CLN5	-0.481726	-0.480772	0.000954108	0.00063584	0.00413708
VWA2	-0.232375	-0.314971	-0.0825966	0.000374391	0.00272041
OR1I1	0.28606	0.199986	-0.0860737	0.0035426	0.0161543
BTBD9	0.0332575	-0.118083	-0.151341	1.23e-09	1.36e-07
USP30	-0.0144699	0.0992808	0.113751	7.24e-07	1.94e-05
KCNK13	-0.325631	-0.364249	-0.038618	0.000933383	0.00558869
SLFN13	-0.38451	-0.42638	-0.0418698	1.88e-05	0.000253612
HTR6	0.171595	0.0958593	-0.075736	0.000526291	0.00356265
CSNK1G1	0.192927	0.0428893	-0.150038	1.21e-08	8.25e-07
MEIS2	0.012214	-0.0662576	-0.0784716	0.0118422	0.0422889
HK2	-0.374165	-0.396458	-0.0222929	0.00071865	0.00456363
MYB	-0.408968	-0.428428	-0.0194599	7.24e-05	0.000739276
BEST1	0.0480202	-0.0476017	-0.0956219	5.83e-10	7.66e-08
CHRNB3	0.411926	0.323277	-0.0886496	9.07e-05	0.000878274
AEN	-0.0853275	0.0671751	0.152503	2.09e-08	1.29e-06
HS3ST1	-0.20388	-0.287421	-0.0835417	0.000753817	0.004714
ELAVL1	0.419376	0.407411	-0.0119649	0.00169747	0.00902666
NFKBIB	-0.120348	-0.062126	0.0582217	0.00148043	0.00809905
SNX27	-0.410046	-0.433118	-0.0230722	0.000120524	0.00109356
PROKR2	0.191166	0.129213	-0.0619533	0.0016448	0.00881362
PPP2R3A	0.192355	0.106085	-0.0862707	0.000194668	0.00161128
PIP4K2A	0.106194	0.00464576	-0.101549	0.000254947	0.00198671
BTN2A1	0.392846	0.372108	-0.0207371	5.48e-05	0.000597066
SERPING1	0.0618466	0.132227	0.0703805	0.000340566	0.00251917
SOCS5	-0.16045	-0.290819	-0.130369	1.02e-06	2.53e-05
ZNF737	-0.379879	-0.405955	-0.0260761	0.00448525	0.0194618
AK5	0.179094	0.118906	-0.0601881	6.41e-05	0.000675048
CLEC4GP1	-0.065544	-0.115592	-0.0500475	0.00344442	0.0157781
ACSL1	0.0173171	0.0782927	0.0609756	0.00798849	0.0310535
ELF2	-0.419118	-0.410496	0.00862129	0.00251235	0.0122696
KIAA1310	0.0163145	-0.0678565	-0.084171	0.00018123	0.00152262
ICOS	0.319939	0.251298	-0.0686416	0.000233578	0.00185253
KIF17	0.173919	0.103664	-0.0702548	3.05e-05	0.000373918
TAGLN3	0.358548	0.34183	-0.0167182	0.00921673	0.0347405
MAP3K10	0.426231	0.386584	-0.0396475	4.11e-08	2.21e-06
PROCA1	0.353578	0.320508	-0.0330698	0.0143952	0.0491786
ZNF771	-0.358273	-0.334924	0.0233488	0.00716558	0.0283539
RHOB	-0.402077	-0.364394	0.0376829	0.000405329	0.00288977
COL6A2	-0.290788	-0.370379	-0.079591	0.000247759	0.00194426
TAS1R2	0.406662	0.370129	-0.0365334	2.86e-05	0.000354035
UMOD	0.0853933	0.0343243	-0.051069	0.00299439	0.0140989
RLBP1	0.356575	0.324367	-0.0322085	0.000460028	0.00319923
TIMP2	0.111858	-0.0229525	-0.13481	0.000636807	0.00414069
LYPD6B	-0.151024	-0.250102	-0.0990773	1.44e-07	5.66e-06
SCARF1	0.260711	0.278193	0.0174823	0.00427795	0.0187668
MLLT6	0.0684601	-0.0253429	-0.093803	0.000206244	0.00168422
BEST2	0.229918	0.158474	-0.0714436	1.27e-05	0.000187528
CHAT	0.207407	0.161359	-0.0460479	0.00122712	0.00696536
UNC13A	-0.0659902	-0.150357	-0.0843669	0.000583279	0.0038728
SLC37A2	0.309039	0.225298	-0.0837414	0.0081277	0.031485
SHANK1	-0.0304295	-0.106084	-0.0756546	0.000958072	0.00570896
PDXDC1	0.207782	0.242747	0.0349651	0.00543543	0.0226298
C18orf54	-0.358869	-0.418483	-0.0596136	1.63e-05	0.00022726
PYGB	0.432332	0.41719	-0.0151423	0.000563604	0.00376829
RBM24	0.299346	0.182408	-0.116938	2.9e-08	1.67e-06
FAM92B	0.345441	0.303656	-0.0417855	0.00435068	0.0189824
WASH5P	0.185781	0.151897	-0.0338842	0.000177403	0.00149673
CFB	-0.0216326	0.0720113	0.0936439	0.000377883	0.00273975
CFI	-0.304982	-0.270953	0.0340292	0.000312519	0.00235237
PDIA2	0.43194	0.384798	-0.0471422	3.16e-05	0.000384531
HLA-DRA	-0.149181	-0.205179	-0.0559977	0.00458251	0.0197834
ZNF404	0.300502	0.244963	-0.0555383	0.0129128	0.0451108
NOP2	0.359104	0.338225	-0.0208782	8.73e-05	0.00085384
HMBS	0.439959	0.427782	-0.0121766	1.41e-06	3.28e-05
WDR6	0.0135969	-0.0883164	-0.101913	2.19e-05	0.000286539
WDFY4	0.391327	0.336404	-0.054923	3.83e-06	7.24e-05
SLC29A1	-0.0753145	0.0452757	0.12059	3.81e-06	7.22e-05
EFNA4	-0.408406	-0.424341	-0.0159345	5.22e-06	9.25e-05
TGFBI	-0.0109342	0.0388627	0.0497969	0.0101887	0.0376412
IGSF21	-0.0130969	-0.0639655	-0.0508686	0.010552	0.0386004
CASS4	-0.0436301	0.0103407	0.0539707	0.00112088	0.0064534
AIM1L	-0.210317	-0.263718	-0.0534015	0.00103384	0.00605635
CALML4	-0.117537	-0.153507	-0.03597	0.000403852	0.0028823
C16orf91	0.328644	0.300615	-0.0280288	0.00270893	0.0130544
LPPR4	-0.311923	-0.351214	-0.0392908	0.0051959	0.0218549
TGFB1	-0.281525	-0.324846	-0.0433215	0.00526676	0.0221015
CLRN2	-0.0636342	-0.0098565	0.0537777	0.00716569	0.0283539
KLHL14	-0.194606	-0.247467	-0.052861	0.00425838	0.0186932
SLC38A3	-0.200201	-0.129742	0.0704587	0.00546812	0.0227423
AOAH	0.292553	0.245835	-0.0467183	0.00298016	0.0140452
MYLK4	0.0890031	0.018635	-0.0703681	0.00145822	0.00800808
TPRA1	-0.362213	-0.37374	-0.0115266	0.00767183	0.0299907
FUT2	0.0202415	-0.0316514	-0.0518929	0.00107377	0.00624477
APBA2	-0.175234	-0.270591	-0.0953573	6.47e-05	0.000679167
TULP4	0.370689	0.356014	-0.014675	0.00957601	0.0358128
STK33	-0.0734446	-0.164494	-0.0910498	0.000400887	0.00286827
SLC26A2	-0.374692	-0.417508	-0.0428162	6.08e-05	0.000647038
IL10RA	-0.295263	-0.334202	-0.038939	0.0032554	0.015067
FCRL1	-0.17551	-0.226908	-0.0513981	0.00917769	0.0346122
NRG2	0.310301	0.232006	-0.0782949	3.39e-06	6.59e-05
ZNF815	-0.127797	-0.174269	-0.046472	0.000978212	0.00579975
TLE3	0.0519311	-0.0271288	-0.0790599	0.0014854	0.00811744
ACSM3	-0.342866	-0.357625	-0.0147585	0.000728923	0.00460849
CCDC39	-0.343316	-0.38778	-0.0444647	9.85e-05	0.000935289
RPL5	0.379597	0.336902	-0.0426957	0.000101335	0.000958294
FCHO1	0.00140985	-0.0775576	-0.0789675	0.000539785	0.00363199
KIRREL3	0.0707197	0.017909	-0.0528107	0.0146501	0.0498292
EPHX1	-0.0504358	0.051226	0.101662	8.96e-05	0.000871068
C2orf53	0.415693	0.390989	-0.024704	0.0048106	0.0205791
HSPA6	0.411703	0.329128	-0.0825749	5.27e-06	9.32e-05
KIF22	0.383433	0.374431	-0.00900213	0.011744	0.0419845
CHMP4C	0.257076	0.12765	-0.129426	2.58e-10	4.09e-08
SH2D7	0.0941295	0.00618983	-0.0879397	9.91e-09	7.22e-07
PRM3	0.315867	0.294496	-0.0213713	6.15e-05	0.000653305
CCDC154	0.234665	0.174859	-0.059806	9.18e-05	0.000882997
ATOH8	-0.41982	-0.405415	0.0144055	2.87e-05	0.000355304
LOC285954	-0.184403	-0.0769254	0.107478	1.85e-07	6.83e-06
MAPKBP1	0.33759	0.306224	-0.0313659	0.000300444	0.00227257
GABRD	0.0210233	-0.0398819	-0.0609052	0.00132232	0.00739509
NFATC2	-0.254192	-0.318851	-0.0646592	0.000598118	0.00394785
SPINT2	-0.0940938	-0.155659	-0.061565	0.00785136	0.0305736
GPR116	0.0603031	0.123114	0.062811	0.00428459	0.0187796
YWHAZ	-0.197271	-0.288076	-0.0908053	2.07e-06	4.45e-05
HLA-DPA1	-0.025187	-0.107446	-0.0822587	0.00416148	0.0183802
RASAL2	-0.0851124	-0.208733	-0.123621	3.18e-06	6.26e-05
FAT1	-0.341605	-0.314932	0.0266724	0.0071552	0.0283291
LOC645323	-0.0813286	-0.154624	-0.0732957	0.00416787	0.0183882
C6orf25	0.452237	0.444551	-0.00768646	0.0102888	0.0379292
OAF	-0.446176	-0.412353	0.0338236	0.00720678	0.0284717
NPEPL1	-0.0546534	-0.117237	-0.0625839	0.00253278	0.0123476
HHATL	0.24616	0.160814	-0.0853455	1.2e-05	0.000178811
KLHDC8A	-0.295741	-0.341799	-0.0460585	6.52e-07	1.78e-05
SYNJ2	0.0992705	-0.0143989	-0.113669	1.4e-06	3.26e-05
TFDP1	-0.133703	-0.239891	-0.106188	3.03e-07	1e-05
BSX	-0.405317	-0.413862	-0.00854448	0.00148781	0.00812415
SWAP70	-0.0779093	-0.240163	-0.162253	1.8e-08	1.12e-06
TAL1	0.107457	0.169542	0.0620848	0.0041807	0.0184246
PIK3R6	0.0515104	-0.037174	-0.0886844	9.82e-06	0.000152347
CHORDC1	0.243561	0.111108	-0.132452	5.17e-09	4.15e-07
COMMD6	-0.459606	-0.456471	0.00313451	0.00293735	0.0138952
AZI1	0.338727	0.312022	-0.0267049	1.37e-06	3.2e-05
MEX3D	-0.139366	-0.281733	-0.142368	1.42e-08	9.35e-07
E2F8	0.42499	0.39042	-0.0345693	2.51e-09	2.39e-07
CDH13	-0.00191295	0.0616972	0.0636101	0.00830482	0.0320538
DSN1	0.411462	0.384521	-0.0269407	2.62e-05	0.000329064
SLC2A6	-0.337304	-0.370332	-0.0330281	0.0127895	0.0447897
BFSP1	-0.403701	-0.404512	-0.000810828	0.00279222	0.0133375
C20orf118	-0.0521575	-0.0997768	-0.0476193	0.00391268	0.0175082
ALDH3B1	0.25898	0.177523	-0.0814566	1.07e-05	0.000162057
TEKT1	0.302463	0.262832	-0.039631	0.0039006	0.0174619
MTL5	-0.328049	-0.369591	-0.0415417	1.42e-05	0.000204302
SNX5	0.239628	0.144145	-0.0954833	1.6e-05	0.000223274
DDX4	0.477213	0.453569	-0.0236445	0.00708745	0.0281163
IL22RA2	0.231296	0.146281	-0.0850151	0.000839187	0.00512666
GMIP	-0.283953	-0.342626	-0.0586726	6.61e-05	0.000688934
SFRS13B	0.331496	0.263919	-0.0675772	6.68e-10	8.44e-08
AACS	-0.240816	-0.306064	-0.0652478	6.48e-06	0.00010983
LTBP2	0.296031	0.224305	-0.0717266	2.7e-05	0.00033901
CSMD3	0.201134	0.0804362	-0.120698	0.000400151	0.00286402
RINT1	-0.355737	-0.36451	-0.00877338	0.0122064	0.0432973
SNAR-F	0.023299	-0.0161476	-0.0394466	0.00043307	0.00305507
FARS2	0.381736	0.373233	-0.00850294	0.0125638	0.0442294
NUAK1	0.16928	0.129096	-0.0401843	0.0027438	0.0131562
CXCL1	-0.250348	-0.342263	-0.0919156	1.48e-07	5.78e-06
IGFBP3	-0.0158741	-0.0736689	-0.0577948	0.00467406	0.0200966
C16orf52	0.341027	0.303344	-0.0376834	0.0122908	0.0435739
BAIAP2L2	0.274417	0.133059	-0.141358	1.16e-07	4.78e-06
C4orf44	0.410621	0.404302	-0.00631898	0.000751138	0.0047004
NLRP12	0.334452	0.186596	-0.147856	8.13e-10	9.73e-08
C8orf75	-0.0261052	-0.146257	-0.120152	9.89e-06	0.000153261
RREB1	-0.130267	-0.0523	0.0779668	0.00329145	0.0152021
ANP32B	-0.145487	-0.251731	-0.106244	3.45e-05	0.000412585
JAKMIP3	0.278832	0.204047	-0.0747847	1.45e-06	3.34e-05
ATXN7L1	-0.0654171	0.00904802	0.0744651	0.00144358	0.00794288
SPATC1	0.225437	0.171614	-0.0538232	6.58e-05	0.000687897
C18orf45	0.428616	0.420922	-0.00769351	0.000502929	0.00343457
SLC36A1	0.351468	0.327807	-0.0236616	0.00400426	0.0178312
PHGDH	0.0364031	-0.0190294	-0.0554325	0.00443805	0.0192965
GNG8	-0.245899	-0.294959	-0.0490598	0.00277017	0.0132479
LPCAT2	-0.126753	-0.209319	-0.0825664	0.000237626	0.00188238
IFT172	0.230395	0.184747	-0.0456479	0.00440428	0.0191745
DULLARD	-0.477171	-0.476177	0.000994148	0.00922635	0.0347696
CCNI2	-0.277111	-0.332338	-0.0552275	0.00184396	0.00961444
TLCD2	-0.32973	-0.338806	-0.0090756	0.000803153	0.00495639
RGS12	0.0709772	0.132093	0.0611155	0.0137107	0.0472332
SOBP	-0.0329456	-0.10724	-0.0742945	0.000428331	0.00302799
CCDC40	0.368434	0.35512	-0.0133139	0.00267021	0.0128987
ELOVL3	-0.281468	-0.346921	-0.0654531	1.05e-05	0.00016037
SLC24A1	0.306583	0.250049	-0.0565343	0.000354792	0.00260522
C16orf45	-0.292261	-0.205621	0.0866402	3.85e-09	3.3e-07
MGP	0.0431798	-0.0662379	-0.109418	0.000115379	0.00105874
NFIC	0.0366539	0.11374	0.0770862	2.04e-05	0.000270873
PEMT	-0.0133187	0.0829751	0.0962938	2.44e-05	0.000311249
RAD21L1	-0.171348	-0.255631	-0.0842834	0.000323828	0.00241938
RPP30	-0.370549	-0.389008	-0.0184593	0.00936135	0.0351992
HES7	-0.336267	-0.401647	-0.0653801	1.56e-06	3.54e-05
NT5DC1	0.249037	0.302064	0.0530276	0.00855848	0.0328249
RESP18	0.113465	0.0312136	-0.0822512	0.00145333	0.00798557
LOC154449	0.326604	0.269998	-0.0566053	0.000445137	0.00312376
ZSWIM4	0.265503	0.195313	-0.0701896	1.86e-07	6.84e-06
GCNT3	0.154794	0.102108	-0.0526853	0.00610519	0.024938
GRIN2C	0.232152	0.168386	-0.0637659	0.00297078	0.0140173
CD109	-0.231756	-0.301781	-0.0700249	3.89e-05	0.00045462
LRP1	0.0368026	0.147299	0.110496	7.62e-09	5.85e-07
ST6GALNAC1	0.278893	0.303492	0.0245983	0.00332776	0.0153417
CYTL1	-0.317092	-0.250029	0.067063	0.00165575	0.0088652
ADORA2B	-0.183289	-0.278696	-0.0954074	1.42e-06	3.29e-05
SLC8A2	-0.132997	-0.234717	-0.101719	3.27e-05	0.000395249
FBRS	0.345365	0.322164	-0.0232004	0.000649418	0.00421044
RTN3	-0.210958	-0.311209	-0.100251	1.14e-08	7.9e-07
MIR1208	0.314849	0.279554	-0.035295	0.00203828	0.0103852
PACSIN1	0.0681943	0.0130667	-0.0551276	3.14e-05	0.000382567
LOC100132215	-0.161026	-0.0843932	0.0766332	0.0146107	0.0497457
SDC1	-0.123532	-0.0302582	0.0932734	1.4e-05	0.000202195
HTRA3	-0.154972	-0.230262	-0.0752896	0.00183791	0.00959025
LIME1	0.171333	0.243716	0.0723832	7.24e-05	0.000739276
TSR1	-0.476909	-0.476038	0.000870955	0.0107259	0.0391298
C3orf62	0.164415	0.0847751	-0.0796399	2.89e-05	0.000357404
RBPMS	0.265081	0.209027	-0.0560543	0.00140049	0.00773969
NKAPL	0.188338	0.270928	0.0825899	5.8e-05	0.000623917
B4GALNT3	-0.20801	-0.307156	-0.0991461	2e-07	7.26e-06
GPR45	0.359494	0.255584	-0.10391	6.36e-08	3.11e-06
SPAG5	0.42114	0.410269	-0.0108715	0.000456644	0.00318365
TMEM57	-0.146337	-0.050009	0.0963277	0.000227421	0.00181801
TRAF3IP3	0.0969865	0.0462271	-0.0507594	0.000362116	0.00264933
PRPF40B	0.0321684	-0.0231966	-0.055365	0.00027761	0.00212948
POLD1	0.409165	0.390645	-0.0185201	2.8e-05	0.000348135
PXMP3	-0.314433	-0.326358	-0.011925	8.75e-05	0.000854346
KCNF1	-0.420738	-0.437642	-0.0169045	0.000445899	0.00312619
DTNBP1	-0.369211	-0.418553	-0.0493422	0.000184398	0.00154293
CALHM1	0.0397834	-0.0733232	-0.113107	4.59e-08	2.41e-06
RASGRP4	-0.290909	-0.336537	-0.0456285	0.000485882	0.00334086
ATP6V1C2	0.399575	0.339031	-0.0605441	2.38e-06	4.97e-05
TRAP1	0.370658	0.378456	0.00779847	0.0070411	0.0279655
HTR1E	-0.375528	-0.396674	-0.0211455	0.00107188	0.00623581
C20orf107	0.0550622	-0.0225305	-0.0775927	0.000295969	0.00224545
SLC9A1	0.105768	-0.0399463	-0.145714	2.13e-08	1.3e-06
ELK3	0.391631	0.394004	0.00237338	0.000864491	0.00526206
C6orf147	-0.319145	-0.358665	-0.0395199	0.000954703	0.00569425
NCKAP5L	-0.353931	-0.38299	-0.0290593	0.00576137	0.0237315
C6orf138	-0.232865	-0.25559	-0.0227251	0.0090998	0.0344088
LHX1	-0.434442	-0.448531	-0.014088	0.0134878	0.0466772
PSMD11	-0.460766	-0.46196	-0.00119465	0.00538534	0.0224878
ZNF514	-0.439315	-0.442034	-0.00271887	0.013233	0.0460174
ADRA1A	-0.13559	-0.043226	0.0923642	2.35e-05	0.000303103
ELOVL6	-0.469612	-0.466938	0.00267458	0.000317607	0.00238353
ZMYND10	0.179218	0.144664	-0.0345532	0.00121464	0.00690036
PPTC7	-0.0973508	-0.0176424	0.0797084	0.0010428	0.00610349
ITGAE	0.293856	0.257431	-0.0364249	0.0004106	0.00292113
PAX3	-0.110847	-0.165733	-0.0548862	0.0120398	0.0428502
PANK1	-0.111225	0.00732599	0.118551	2.76e-06	5.58e-05
NUDT1	-0.311297	-0.33044	-0.0191432	0.000469351	0.00325166
KIAA1024	-0.213139	-0.271018	-0.0578787	0.00276574	0.0132331
CAPN1	-0.133954	-0.234008	-0.100054	7.96e-09	6.09e-07
ZNF549	0.0408016	-0.0732754	-0.114077	7.72e-05	0.000777226
PIF1	0.383267	0.35865	-0.0246166	0.00431744	0.0188947
STAR	0.34841	0.300065	-0.0483454	1.27e-05	0.000187528
CAPZB	0.358679	0.329256	-0.0294228	0.000659926	0.00426764
COL22A1	0.314552	0.183386	-0.131165	4.89e-10	6.59e-08
WDR72	0.217992	0.130619	-0.0873727	0.000142841	0.00125352
LRP5	0.0930751	0.186132	0.0930565	6.51e-05	0.000681941
RPP38	-0.105264	-0.17659	-0.0713261	9.05e-05	0.000877349
DNAJC6	-0.030314	-0.114256	-0.0839425	0.00445164	0.0193389
DDR1	-0.0574513	-0.150642	-0.0931905	4.72e-07	1.39e-05
ZC3H3	0.321432	0.309358	-0.012074	0.00150542	0.00820031
TMEM74	0.0190622	-0.0553712	-0.0744334	0.00245655	0.0120697
XPO6	0.268532	0.233228	-0.0353039	0.00395518	0.0176748
PENK	-0.0103813	-0.0871842	-0.0768028	0.00222943	0.0111638
CAPN10	0.362256	0.341369	-0.0208876	0.00159614	0.00861051
CMTM4	-0.163446	-0.299907	-0.136461	4.06e-13	3.4e-10
BRE	0.226696	0.112302	-0.114394	4.33e-08	2.31e-06
TSPYL4	0.324372	0.295444	-0.0289285	0.0010849	0.00629673
PRICKLE1	-0.196154	-0.258185	-0.0620303	0.00614144	0.0250454
LPAR5	0.162582	0.102767	-0.0598157	0.00181082	0.0094809
TBC1D10B	-0.295422	-0.329263	-0.0338404	9.26e-05	0.000889291
ZIC5	-0.118671	-0.176728	-0.0580573	0.00178115	0.00935719
TSPAN32	0.241208	0.101618	-0.13959	3.66e-05	0.000432296
SLC6A19	0.329087	0.231392	-0.097695	4.47e-05	0.000507769
ENTPD4	-0.47527	-0.474915	0.000355259	0.00779152	0.03037
DFNA5	-0.30136	-0.327632	-0.0262721	0.000471923	0.00326509
RAB20	0.246376	0.196476	-0.0498999	0.000137331	0.00121524
MPO	0.423994	0.35389	-0.0701034	5.2e-05	0.000573146
ASRGL1	-0.0581083	-0.179191	-0.121083	1.62e-08	1.03e-06
ZNF30	-0.444219	-0.44226	0.0019582	0.0127711	0.0447522
SPNS1	-0.131888	-0.183266	-0.051378	0.000294305	0.00223368
ME3	0.053586	-0.0215463	-0.0751323	0.00139814	0.00773729
TRIM44	0.387834	0.308367	-0.0794675	3.43e-05	0.000411558
ARRDC2	0.278496	0.22379	-0.054706	0.0115348	0.0414794
GATSL1	0.145862	0.0795181	-0.0663441	2.44e-07	8.52e-06
GLT25D1	0.308793	0.26848	-0.0403131	0.00207184	0.0105111
MYH15	0.212638	0.162195	-0.0504434	0.0123248	0.0436559
SLC22A23	0.0847585	0.0213435	-0.063415	0.000500237	0.00341968
TGFA	-0.0686332	-0.143789	-0.0751561	1.24e-06	2.94e-05
PAG1	0.11334	-0.0104921	-0.123833	1.49e-05	0.000211628
LRCH1	-0.377886	-0.353421	0.0244651	5.15e-05	0.000568755
ARVCF	0.125965	0.0781418	-0.047823	6.04e-05	0.000643361
ZBBX	-0.414346	-0.424769	-0.0104239	0.000549531	0.00368523
HPX	0.0533819	0.101698	0.0483159	0.00750694	0.0294492
SLAIN1	-0.401438	-0.422018	-0.0205797	0.00362609	0.0164467
KIAA1462	-0.0700943	-0.13526	-0.0651662	0.00103384	0.00605635
C2orf29	0.316458	0.252355	-0.0641021	2.61e-10	4.09e-08
FXYD3	0.181091	0.0726876	-0.108404	9.43e-07	2.38e-05
BCL6	0.0988793	0.179054	0.0801744	0.000910977	0.00548195
SDCBP2	0.275113	0.204509	-0.0706044	1.78e-05	0.000243598
DECR2	-0.298876	-0.269189	0.0296875	0.00427146	0.0187424
MIR122	-0.0512984	0.00451695	0.0558154	0.00202832	0.0103606
SPAG16	-0.0289378	-0.11245	-0.0835125	0.000914157	0.00549781
ZNF697	0.181197	0.120985	-0.0602121	0.00454081	0.0196413
SNRPG	0.333438	0.271388	-0.0620503	0.000225687	0.00180559
EFR3B	-0.468855	-0.478239	-0.00938406	0.00363483	0.0164813
C6orf195	-0.450059	-0.470366	-0.020307	0.00494977	0.0210169
PLEKHA2	-0.269225	-0.326705	-0.0574791	0.000627758	0.00409381
SPATS2	0.298902	0.191995	-0.106907	5.27e-07	1.52e-05
C6orf163	0.38279	0.347521	-0.0352682	0.00146062	0.00801496
ISG20	0.181197	0.136063	-0.0451347	0.00154374	0.00836578
IQCA1	-0.137293	-0.200694	-0.0634011	0.00484005	0.0206558
EMX1	-0.249744	-0.300541	-0.0507977	0.0139734	0.047974
ABHD5	0.121819	0.0760695	-0.0457497	0.00413596	0.0183037
ZNF32	-0.302928	-0.343001	-0.0400726	6.77e-06	0.00011338
HHEX	-0.380172	-0.389694	-0.00952233	0.0124266	0.0439244
ARC	-0.29022	-0.349701	-0.0594804	0.00156175	0.00844738
CBFB	0.168131	0.0611311	-0.106999	7.63e-07	2.03e-05
SFRS8	0.316587	0.246801	-0.0697865	1.59e-06	3.6e-05
DPEP1	0.0619513	-0.00603559	-0.0679869	9e-05	0.000873749
EMR2	-0.374986	-0.411551	-0.0365648	0.000147096	0.00127925
OSBPL5	-0.249137	-0.307379	-0.0582423	8.64e-05	0.000847317
HPS4	-0.179993	-0.217434	-0.0374412	0.00369465	0.0166924
C9orf86	0.322526	0.255615	-0.0669112	1.02e-06	2.53e-05
AIM2	0.196104	0.116559	-0.0795449	0.00329145	0.0152021
FIGN	0.140754	0.0517171	-0.0890366	2.74e-06	5.56e-05
PPP1R15A	0.0279383	-0.110189	-0.138128	1.4e-08	9.28e-07
MMEL1	0.305993	0.246744	-0.0592492	0.00119819	0.00683004
KRT81	0.431837	0.415839	-0.0159978	0.00858183	0.0328815
PPM1G	0.226244	0.158395	-0.0678486	2.49e-07	8.65e-06
IFRD1	0.178364	0.023222	-0.155142	7.12e-10	8.78e-08
COL6A6	0.412749	0.345029	-0.0677193	0.000196921	0.00162668
RALGAPB	0.399871	0.361269	-0.0386021	4.06e-07	1.24e-05
IL17RA	0.419292	0.397069	-0.0222222	5.44e-06	9.53e-05
MYNN	-0.21909	-0.251245	-0.0321549	0.00122922	0.00697526
HOXD11	-0.219341	-0.271332	-0.0519908	0.0031397	0.0146424
ST14	3.47e-05	-0.103214	-0.103249	4.52e-06	8.26e-05
MLXIPL	-0.284755	-0.187533	0.0972216	1.03e-05	0.000158124
ATP13A1	0.335653	0.273949	-0.0617048	5.25e-10	7.03e-08
CXCR5	0.363445	0.338808	-0.0246366	0.000843595	0.005149
TXNIP	-0.150566	-0.0397672	0.110799	1.14e-05	0.000172023
GHRL	0.14039	0.0670599	-0.0733297	0.00060568	0.00398991
B3GNT8	0.152088	0.0955701	-0.056518	0.0101459	0.0375037
SLC1A4	0.0536777	-0.0493712	-0.103049	5e-05	0.000556433
TLL1	-0.381927	-0.363688	0.0182399	0.0101457	0.0375037
PSG2	0.367857	0.275137	-0.0927203	2.46e-05	0.000313315
LOC728855	0.036668	-0.050072	-0.08674	5.99e-06	0.000102881
RAB3IP	-0.244194	-0.286084	-0.0418892	0.000101743	0.000961252
TPD52L2	0.334062	0.321245	-0.0128165	0.00501886	0.0212526
RAD51	0.426458	0.417673	-0.00878463	0.0019822	0.0101749
VTRNA1-2	0.0914844	0.00170755	-0.0897769	2.36e-05	0.000303175
LZTR1	0.369191	0.35226	-0.0169308	0.000484113	0.00333453
C1orf210	0.325322	0.246963	-0.0783585	7.98e-10	9.61e-08
CAMKK2	-0.2456	-0.283471	-0.0378706	0.000951439	0.0056846
PABPC1L	-0.428732	-0.436064	-0.0073328	0.00572691	0.0236296
MTA2	-0.00522435	-0.0865825	-0.0813581	2.51e-05	0.000318283
LOC283761	0.327401	0.263609	-0.063792	0.000316641	0.00237717
ZNF667	-0.0828233	-0.144079	-0.0612552	0.0110338	0.0400567
KIAA0907	0.330692	0.300108	-0.0305838	0.000571838	0.00381194
GON4L	-0.467876	-0.470225	-0.00234869	0.00718498	0.0283975
P2RY1	-0.398124	-0.41201	-0.0138853	0.00109043	0.0063202
TNFRSF19	-0.177644	-0.230531	-0.052887	0.0112194	0.0405694
LOC642846	-0.301711	-0.343081	-0.04137	0.000749837	0.00469651
C20orf165	0.204017	0.165125	-0.0388917	0.0108509	0.0395283
E2F1	0.168659	0.0904124	-0.0782466	1.54e-08	9.93e-07
PDXK	0.175895	0.116111	-0.0597841	0.000614429	0.00403038
CACNA1C	-0.368164	-0.407177	-0.0390137	0.00397309	0.0177292
SH3BP4	-0.0447461	0.100723	0.145469	1.61e-09	1.7e-07
RRM2	-0.269962	-0.362614	-0.0926514	1.57e-07	6.04e-06
C19orf76	0.370125	0.386733	0.0166085	0.0135439	0.0468035
TUBA1C	0.29924	0.179256	-0.119984	3.72e-07	1.16e-05
CTXN2	-0.139387	-0.193584	-0.0541966	0.001154	0.00661377
ATP2B1	0.416554	0.399336	-0.0172182	0.000101535	0.000959736
SCN2A	-0.273293	-0.213777	0.0595164	0.00247241	0.0121269
CCDC162	0.275674	0.24698	-0.0286939	0.00203497	0.0103814
GCOM1	0.165769	0.100176	-0.0655926	0.00518822	0.0218311
GPR98	-0.261971	-0.311872	-0.0499013	0.000299323	0.00226748
TNFRSF12A	-0.356567	-0.373532	-0.0169643	0.000534921	0.00360779
IRX6	-0.330904	-0.354773	-0.0238698	0.0133426	0.0462593
CILP2	0.139569	0.202959	0.0633904	0.00748522	0.0294041
CPLX4	0.071113	-0.0378537	-0.108967	8.07e-05	0.000805094
NRN1L	0.0930585	0.165809	0.0727505	0.00598866	0.0245119
IFT52	-0.174622	-0.253705	-0.0790833	1.32e-05	0.000192636
BMF	0.351446	0.321139	-0.0303066	0.00168911	0.00899593
IGFBP4	-0.370176	-0.304545	0.0656305	0.000111315	0.00103181
TRIP10	0.0282829	-0.0502452	-0.0785281	0.00638199	0.0258637
VOPP1	0.265263	0.185955	-0.0793084	4.02e-06	7.5e-05
ZNF530	-0.425344	-0.442108	-0.0167639	9.91e-05	0.000939999
C19orf26	-0.335728	-0.372286	-0.0365574	4.85e-05	0.000542838
CDH29	0.211979	0.189004	-0.0229753	0.00470969	0.0202239
CACNG5	0.230792	0.148995	-0.0817967	9.56e-05	0.000913588
LYPD5	-0.0954192	-0.148345	-0.052926	0.00749606	0.0294123
GRIN3B	-0.123559	-0.175418	-0.051859	0.00492879	0.0209456
DAGLA	-0.379877	-0.42601	-0.0461335	3.4e-05	0.000408829
NCAPG2	0.369251	0.344428	-0.0248236	2.92e-05	0.000360805
AQP1	0.23252	0.281967	0.049447	8.43e-07	2.2e-05
HDGF2	0.129752	0.123733	-0.00601956	0.00172586	0.00913178
RPL8	-0.0897482	-0.133417	-0.0436688	0.00254091	0.0123783
ICMT	0.185455	0.118819	-0.0666363	0.00203497	0.0103814
EVI5	-0.0735881	-0.136084	-0.0624961	0.00172026	0.00910875
GPR44	-0.168828	-0.221505	-0.0526766	0.000360106	0.0026375
CRTAC1	-0.213922	-0.293532	-0.0796094	0.00458943	0.0197965
ENPP6	0.342995	0.309968	-0.0330275	2.2e-05	0.00028728
TPM1	0.229785	0.147937	-0.0818488	2.71e-05	0.000339532
RPL24	0.433681	0.419598	-0.0140836	0.00501111	0.0212376
RFC5	-0.415388	-0.409289	0.00609886	0.0113287	0.0408849
ITGB1BP1	0.424006	0.376481	-0.0475254	1.19e-08	8.17e-07
ACSS1	-0.285221	-0.347202	-0.0619815	1.92e-08	1.19e-06
DCP2	0.356846	0.328915	-0.0279314	0.00637249	0.0258306
CACNA2D4	-0.370986	-0.390221	-0.0192349	0.000154785	0.00133225
ATP5G1	0.0130829	-0.0626164	-0.0756993	1.43e-05	0.000204782
SECTM1	0.166264	0.0690819	-0.0971823	0.000124665	0.00112546
MUC5B	0.292579	0.156102	-0.136476	1.34e-10	2.67e-08
MBL2	-0.174631	-0.116032	0.0585984	0.000953097	0.00568947
RFC3	0.000212021	-0.0592389	-0.0594509	0.00015002	0.00130175
FGFR3	0.213346	0.183571	-0.0297749	0.00745265	0.0293048
NEDD9	0.361916	0.297425	-0.0644912	0.0001996	0.00164404
UNC45A	-0.321665	-0.355917	-0.0342522	0.000618838	0.00405539
LOC100188947	0.355115	0.299836	-0.0552794	2.6e-06	5.34e-05
HLA-DPB2	0.0828565	0.00559152	-0.077265	5.91e-05	0.000633924
SGPL1	0.292725	0.352097	0.0593718	0.00128256	0.00720893
FMO1	-0.025471	-0.122924	-0.0974533	8.34e-05	0.000823062
MAP4K4	0.158947	0.0465842	-0.112363	6.76e-08	3.23e-06
ZNRF1	-0.110562	-0.0631814	0.0473808	0.010626	0.0388146
C5orf37	-0.205308	-0.214576	-0.00926793	0.000558596	0.00373985
FANCA	-0.406181	-0.422985	-0.0168045	5.6e-05	0.000606536
INTS6	-0.472269	-0.470184	0.00208581	0.00250348	0.0122451
POLS	0.154585	0.159624	0.00503932	0.0116954	0.0418778
NELL1	-0.200022	-0.245095	-0.0450726	0.0126331	0.044419
ADNP	0.280834	0.168837	-0.111996	5.73e-07	1.62e-05
TMCO3	-0.171082	-0.250161	-0.0790786	0.000132281	0.00117782
2022-09-11	-0.480091	-0.47901	0.00108107	0.000989022	0.00585004
DYRK4	-0.389953	-0.414953	-0.0249997	6.36e-06	0.000108284
CTRB2	0.377738	0.336894	-0.0408446	4.59e-05	0.000518256
ZNF331	-0.338152	-0.36399	-0.0258375	0.000958032	0.00570896
TALDO1	0.371492	0.274198	-0.0972945	1.5e-05	0.000211969
ACCN3	0.330169	0.312423	-0.0177463	0.0099339	0.0368699
VDAC1	0.187377	0.13241	-0.0549665	3.02e-05	0.000370626
DNTTIP1	0.428965	0.41811	-0.0108551	0.0124603	0.0439987
ANKRD13D	-0.0368264	-0.139333	-0.102506	3.11e-09	2.79e-07
LGSN	0.264197	0.196664	-0.067533	0.000134121	0.00119156
PRCD	0.269537	0.212807	-0.0567294	0.0114237	0.0411526
SYTL1	-0.00696321	-0.1085	-0.101537	4.95e-08	2.5e-06
ZFP57	0.0178088	-0.0777689	-0.0955777	0.000959736	0.00571549
KLF15	-0.0322269	0.100872	0.133099	9.02e-10	1.06e-07
SULF1	-0.434907	-0.438156	-0.0032492	0.00404754	0.0179764
LOC100133308	-0.0277052	-0.0686684	-0.0409632	0.00665045	0.0266775
ZNF256	-0.232437	-0.275892	-0.0434542	0.00518034	0.0218071
RNF141	0.322464	0.285963	-0.0365015	0.000534927	0.00360779
C10orf91	0.196202	0.0950412	-0.101161	1.11e-09	1.25e-07
HMGA1	-0.0628891	-0.180533	-0.117644	4.35e-09	3.57e-07
DSCR10	0.172922	0.127236	-0.0456856	0.00957621	0.0358128
RXRA	-0.197652	-0.153946	0.0437066	0.00595317	0.0244212
BLCAP	0.245713	0.282826	0.037113	0.000522486	0.00354286
KCNG1	-0.252411	-0.331721	-0.0793095	0.000611123	0.00401791
C1orf159	0.178956	0.152912	-0.0260435	0.00213362	0.0107591
TMEM87B	-0.0764554	-0.211485	-0.135029	1.85e-11	5.33e-09
LOC284837	0.252423	0.220144	-0.0322787	0.00481078	0.0205791
FAM198B	-0.442589	-0.436346	0.00624284	0.0061502	0.025076
LOC90586	0.135113	0.247054	0.111941	1.57e-07	6.04e-06
BAI2	-0.407231	-0.422086	-0.0148554	0.00420601	0.0185077
NPL	0.328865	0.255987	-0.0728778	7.23e-05	0.000738876
KCNJ14	0.403588	0.38629	-0.0172983	0.00208538	0.0105582
TMEM220	-0.0182891	0.0739565	0.0922456	6.41e-05	0.000675048
TRIM10	-0.11656	-0.16864	-0.0520794	0.0113763	0.0410187
CDR2L	-0.242335	-0.288848	-0.0465133	0.00125243	0.00707309
GPR56	0.306577	0.228228	-0.078349	1.1e-05	0.000166594
ALS2CR4	0.347102	0.268063	-0.0790383	1.47e-05	0.000209412
OSBPL2	0.411011	0.386815	-0.0241961	1.44e-06	3.33e-05
PCBP3	0.0745938	-0.0186102	-0.093204	9.35e-05	0.000896159
HLA-DRB6	-0.0200055	-0.0970556	-0.0770502	0.00952226	0.0356508
USF1	0.415328	0.401275	-0.0140534	9.18e-05	0.000882997
METTL5	0.387982	0.342938	-0.045044	3.98e-05	0.000462846
CSRNP2	0.248034	0.187601	-0.0604331	1.31e-05	0.000192636
PSIP1	-0.417322	-0.437104	-0.0197822	5.17e-05	0.000570518
TACSTD2	0.0852052	0.0308944	-0.0543108	0.013804	0.0474898
ZNF804A	-0.370632	-0.394453	-0.023821	0.00219693	0.0110319
CEBPE	0.231064	0.162666	-0.0683982	8.03e-06	0.000129982
PRIC285	-0.0472523	0.0105729	0.0578252	0.00126314	0.00712751
SSH2	0.201869	0.112911	-0.0889576	0.000889018	0.00537071
PRDM1	-0.112487	-0.176097	-0.0636101	0.00259863	0.0126197
PLCD1	0.143298	0.0813441	-0.0619539	7.15e-08	3.32e-06
LMNB2	0.307161	0.263462	-0.0436996	1.23e-05	0.000182577
SPATS2L	0.319969	0.226867	-0.0931017	4.08e-11	1.04e-08
KATNAL2	0.232908	0.166284	-0.0666242	9.09e-05	0.000878776
ZNF642	-0.430828	-0.437193	-0.00636468	0.00665937	0.0267006
ZDHHC7	0.0626585	-0.0157503	-0.0784088	3.63e-05	0.000429255
LOC728927	-0.115079	-0.142147	-0.0270682	0.00141232	0.00780286
MDFI	-0.201187	-0.245917	-0.0447304	0.00061113	0.00401791
SSR3	0.122101	0.0387701	-0.0833305	0.000129952	0.00116171
SMARCA5	-0.284668	-0.264257	0.0204107	0.0117443	0.0419845
H6PD	0.226642	0.307526	0.080884	1.67e-07	6.29e-06
PACS1	-0.0674316	-0.282497	-0.215066	7.05e-16	1.29e-12
MIR155HG	0.214471	0.115283	-0.0991879	0.000199607	0.00164404
HN1L	0.429195	0.396364	-0.0328315	2.74e-05	0.000343049
C1orf97	-0.414774	-0.403998	0.0107758	0.0136917	0.0472014
PTPN23	0.283138	0.207551	-0.075587	1.58e-06	3.57e-05
STXBP2	-0.114548	-0.22436	-0.109812	1.41e-06	3.28e-05
PADI2	0.298212	0.204495	-0.093717	0.00072636	0.00459662
ZNF141	-0.34022	-0.395389	-0.0551688	0.00326043	0.0150837
PLEKHM1	0.405661	0.393462	-0.0121985	3.76e-06	7.16e-05
C8orf79	-0.409162	-0.410939	-0.00177732	0.00278773	0.01332
LDLRAD2	0.0762192	0.0322322	-0.043987	0.00164754	0.00882595
LARP1B	-0.427966	-0.420456	0.00750987	0.0024132	0.0118857
CPT1A	-0.127344	-0.0343302	0.0930139	0.000116532	0.00106543
MDC1	0.381013	0.367547	-0.0134666	0.00816266	0.0315841
MAFB	-0.135576	-0.0396576	0.0959185	0.000755165	0.00472095
C1orf52	-0.0403223	-0.107359	-0.0670365	0.00773878	0.0301996
TERT	0.219652	0.167838	-0.0518139	0.00081597	0.00501838
EFEMP2	0.382796	0.349019	-0.0337777	0.00203161	0.0103748
COPZ1	0.405766	0.377254	-0.0285126	0.00424518	0.0186437
CREB5	-0.419823	-0.446347	-0.0265236	0.000590581	0.00390885
ALDOB	-0.0859098	0.00200678	0.0879166	9.68e-05	0.000922486
KCTD7	0.25549	0.215442	-0.0400478	0.000839184	0.00512666
APC	0.116559	0.00361412	-0.112944	3.63e-06	6.96e-05
OSCP1	-0.025222	-0.138771	-0.113549	2.4e-05	0.000307283
ANKLE2	0.434537	0.424934	-0.00960284	0.0131077	0.0456749
SMYD1	0.227482	0.187662	-0.0398197	0.00221138	0.01109
CLIC1	-0.112331	-0.234021	-0.121691	3.02e-09	2.73e-07
CLEC16A	0.113206	0.174082	0.0608757	0.010552	0.0386004
PFN1	-0.476513	-0.474051	0.00246154	0.0100151	0.0371024
CADPS	-0.0370544	-0.133692	-0.0966371	7.61e-05	0.000769316
ATP8B2	0.220553	0.167729	-0.0528246	5.26e-05	0.000577799
ODF3L2	0.276147	0.217929	-0.0582183	0.00335398	0.0154412
SCP2	-0.211961	-0.126646	0.0853149	0.00295201	0.0139484
ABCC5	0.257861	0.185421	-0.0724397	3.84e-06	7.25e-05
HSD3B7	0.197065	0.237353	0.0402878	0.0144539	0.0493287
C12orf41	0.391135	0.383594	-0.00754037	0.011439	0.0411931
ARHGAP18	-0.0408842	-0.206414	-0.16553	2.41e-09	2.31e-07
LSM2	0.409852	0.396306	-0.0135456	0.0073023	0.0287586
MLF1IP	0.296297	0.247022	-0.0492749	0.000255429	0.0019897
ZFP64	0.377924	0.357648	-0.0202763	0.00726014	0.0286262
FKBPL	0.36534	0.323003	-0.0423376	0.00297067	0.0140173
BBS9	0.100294	0.191075	0.0907803	0.00123762	0.00700713
DQX1	0.294196	0.192186	-0.10201	1.01e-08	7.3e-07
AGBL3	0.223132	0.131337	-0.0917947	5.79e-07	1.63e-05
SLC7A5P1	0.063358	-0.0202842	-0.0836422	6.84e-05	0.000709317
FNDC3B	0.210265	0.124253	-0.086012	0.000360107	0.0026375
B3GNT3	0.154967	0.0369164	-0.11805	4.46e-09	3.65e-07
SSBP2	0.0233829	-0.0497599	-0.0731428	0.000412878	0.00293319
CIDEA	-0.0399523	-0.126123	-0.0861708	3.72e-05	0.000438225
DBN1	-0.155719	-0.274895	-0.119176	2.78e-09	2.59e-07
CXCR4	-0.104954	-0.168936	-0.0639818	0.00264482	0.0127945
DUSP1	-0.0151285	0.0905119	0.10564	4.13e-05	0.000477144
NXPH2	0.254852	0.146082	-0.108769	4.44e-08	2.36e-06
C16orf88	0.367254	0.323817	-0.0434375	0.000153584	0.00132639
ZNF879	-0.262841	-0.314101	-0.0512591	9.41e-05	0.000900287
GRAP2	0.118253	0.00803785	-0.110215	6.98e-05	0.000722118
RIMS3	-0.452728	-0.460073	-0.0073449	1.57e-05	0.000219908
ICAM4	-0.0475363	-0.117112	-0.0695762	0.0018349	0.00957949
KIF7	-0.0268342	-0.109015	-0.0821811	6.97e-05	0.000721011
PIGG	0.42185	0.411036	-0.0108147	0.00891977	0.033881
ANO9	-0.190883	-0.225855	-0.0349719	0.00197909	0.0101712
TBX20	-0.0870269	-0.133843	-0.046816	0.0140304	0.0481449
CDK4	0.231386	0.0700701	-0.161316	1.26e-08	8.53e-07
2022-09-03	-0.371933	-0.386457	-0.0145244	0.00986409	0.0366788
LOC154822	0.113661	0.0412661	-0.0723945	0.011712	0.0419209
EMID1	0.160825	0.0718955	-0.0889294	9.43e-06	0.000147198
C17orf62	0.383491	0.360678	-0.0228132	4.71e-06	8.53e-05
TRIM7	-0.182455	-0.248072	-0.0656168	0.00152322	0.0082813
FOXRED2	0.30917	0.25524	-0.0539304	0.0116634	0.0417992
TP53I3	-0.444728	-0.45694	-0.0122121	6.16e-05	0.000654169
POLR2D	0.422901	0.409307	-0.0135937	1.84e-05	0.00025039
KPNB1	0.349116	0.294762	-0.0543534	5.3e-06	9.35e-05
PKDCC	0.16528	0.0301158	-0.135164	5.36e-06	9.43e-05
KPNA4	-0.0293751	-0.0838927	-0.0545175	0.0104637	0.0383683
PPARA	-0.480002	-0.471115	0.00888682	0.00101017	0.00595062
VRK2	0.372691	0.313357	-0.0593336	2.37e-09	2.31e-07
LOC146336	0.0692725	0.0122282	-0.0570443	0.000126403	0.00113808
DNAJC18	-0.301802	-0.35134	-0.0495375	6.81e-06	0.000113972
DNAI2	0.170188	0.0919158	-0.0782723	0.00899683	0.0341157
HADH	-0.00755895	0.0555552	0.0631142	0.00155672	0.00842247
LOC283050	-0.176968	-0.241779	-0.0648107	1.45e-05	0.000207092
C8orf46	-0.268672	-0.211997	0.0566754	0.0020685	0.0104992
NDEL1	-0.481409	-0.480917	0.000491859	0.00984252	0.0366181
PRKCQ	-0.332572	-0.360106	-0.0275347	0.00101262	0.00596329
FLJ41603	-0.363026	-0.36569	-0.00266449	0.0106253	0.0388146
TMEM97	0.238555	0.134279	-0.104277	1.23e-07	4.99e-06
LONP2	0.1049	0.243201	0.138301	1.53e-10	2.88e-08
B4GALNT2	-0.251034	-0.35521	-0.104175	9.34e-08	4.12e-06
ELF1	-0.228671	-0.270604	-0.0419334	0.00144115	0.00794036
SEZ6L	0.315097	0.228073	-0.0870245	2.03e-05	0.000270224
ORAI2	0.0668907	-0.00830282	-0.0751935	0.00014256	0.00125215
HYDIN	0.196756	0.118654	-0.0781022	0.00010073	0.000953025
DENND2D	0.075028	-0.00285141	-0.0778794	3.63e-05	0.000429913
GPD1L	-0.259794	-0.354023	-0.0942288	2.99e-06	5.98e-05
MSH6	0.175305	0.0644497	-0.110855	1.08e-07	4.57e-06
FAM165B	0.388697	0.294192	-0.0945048	2.82e-07	9.49e-06
TMEM194B	0.203803	0.140717	-0.0630856	0.00211287	0.0106679
HISPPD2A	0.424877	0.415198	-0.00967894	0.0101454	0.0375037
IGDCC4	0.105124	0.0355384	-0.0695859	0.00352059	0.016083
LDB1	-0.265801	-0.370797	-0.104996	3.93e-10	5.53e-08
CNDP2	0.14721	0.221733	0.0745224	0.00433742	0.0189574
POU5F1B	0.179312	0.118942	-0.0603706	0.0134889	0.0466772
ZMYND8	0.0583648	-0.111592	-0.169957	1.55e-11	4.66e-09
FAM108C1	-0.323411	-0.382762	-0.0593507	0.000323814	0.00241938
SNORD93	0.00419016	-0.0925463	-0.0967365	3.16e-10	4.63e-08
FAM53A	0.10393	0.050496	-0.053434	0.000914159	0.00549781
CCNE2	0.409364	0.388868	-0.0204959	0.00776098	0.0302686
SHC4	-0.439749	-0.454024	-0.0142745	0.0102161	0.0377149
BIRC7	0.194469	0.106858	-0.0876118	2.9e-07	9.68e-06
RUNDC3A	-0.347833	-0.376645	-0.028812	0.000872076	0.00529861
TBL1XR1	0.241185	0.115381	-0.125805	2.88e-07	9.65e-06
NR3C1	-0.2448	-0.156926	0.087874	0.00459648	0.0198224
PTHLH	-0.360862	-0.415778	-0.0549163	0.000638908	0.004153
GFI1B	-0.264793	-0.313687	-0.0488938	0.000188015	0.00156913
SCAMP5	-0.449583	-0.45789	-0.00830749	0.00151787	0.0082612
FHOD1	-0.392523	-0.416998	-0.0244744	0.00697927	0.0277661
CYB561D1	0.440548	0.421145	-0.019403	0.00321962	0.0149493
LEPR	0.0448171	0.120047	0.0752298	0.000204663	0.00167744
JMJD5	-0.00459741	0.0573791	0.0619765	0.00111705	0.00643872
C4orf27	-0.476008	-0.474071	0.00193767	0.000127774	0.00114888
PWP1	0.372591	0.351102	-0.0214895	0.000219293	0.00176645
PMP22	0.0305751	-0.0640734	-0.0946486	4.13e-05	0.000477144
EDN3	-0.218234	-0.266262	-0.0480285	0.0121063	0.0430107
RAG1AP1	0.0905187	-0.00429153	-0.0948102	7.18e-05	0.000735511
RHBDF2	0.201741	0.144781	-0.0569601	9.93e-06	0.000153834
SLURP1	0.377653	0.340392	-0.0372613	2.45e-05	0.00031171
GRAMD2	0.262428	0.213193	-0.0492358	0.00747433	0.0293728
C16orf53	0.364096	0.298417	-0.0656789	8.51e-07	2.21e-05
ACSM2A	0.30887	0.276976	-0.0318942	0.000330548	0.0024614
DYRK2	-0.352293	-0.417134	-0.0648412	1.76e-06	3.89e-05
ATOX1	-0.240291	-0.185664	0.0546268	0.00250041	0.0122343
FANCI	0.194692	0.106446	-0.0882454	1.27e-07	5.09e-06
CNPY1	-0.185699	-0.228191	-0.042492	0.00952221	0.0356508
GH2	0.136854	0.0669299	-0.0699239	1.85e-06	4.03e-05
PRKAR2B	-0.32055	-0.373231	-0.0526802	8.93e-07	2.29e-05
NOD2	-0.300044	-0.330028	-0.0299847	0.0115829	0.0415994
BCL6B	0.169506	0.194744	0.0252378	0.00316454	0.0147447
FLJ22536	-0.30863	-0.339032	-0.0304016	0.00686831	0.0273874
LOC157381	0.0917542	-0.00282531	-0.0945795	1.62e-05	0.00022627
TTRAP	-0.362334	-0.370071	-0.00773642	1.28e-05	0.000189873
PNOC	0.265475	0.202023	-0.0634514	8.89e-06	0.000140879
FAM118A	-0.0710275	-0.228045	-0.157017	1.19e-08	8.17e-07
FZR1	-0.0845617	-0.00996836	0.0745933	0.00732389	0.0288323
RAD54L	-0.401064	-0.43016	-0.0290967	5.35e-08	2.68e-06
ADAMTS5	0.330249	0.275223	-0.0550261	0.0119405	0.0425419
LPO	-0.321648	-0.362441	-0.0407931	2.11e-06	4.49e-05
CPSF6	-0.394923	-0.417846	-0.0229224	0.000332383	0.00247065
DHX58	-0.435053	-0.401729	0.0333246	3.3e-07	1.06e-05
S100A2	0.183925	0.0916068	-0.0923181	1.83e-06	4e-05
2022-03-10	-0.428279	-0.437659	-0.00937948	0.00239761	0.0118247
SCN3B	-0.263296	-0.300873	-0.037577	0.00980883	0.0364996
EEF1DP3	0.216478	0.12404	-0.0924381	8.52e-06	0.000136344
WWTR1	-0.0558109	-0.112523	-0.0567117	0.0094417	0.0354152
CDKN3	-0.0201637	-0.107179	-0.0870154	2.23e-05	0.000290735
CCDC24	0.393472	0.360237	-0.0332342	1.32e-05	0.000192636
C9orf135	-0.320364	-0.358058	-0.0376939	0.000828938	0.00507959
SIX4	0.00214715	-0.0857475	-0.0878946	0.000928585	0.00556792
LOC619207	0.463881	0.433872	-0.0300085	2e-06	4.33e-05
YBX1	0.3146	0.184883	-0.129717	1.03e-07	4.43e-06
GPR179	0.190609	0.154072	-0.0365371	0.0144343	0.0492954
HSP90AB1	0.14435	0.0787887	-0.0655616	7.08e-05	0.000728031
B4GALT2	0.145701	0.0434305	-0.102271	3.57e-07	1.13e-05
DDHD1	-0.341726	-0.386024	-0.0442973	2.53e-07	8.74e-06
EPHA6	-0.204787	-0.290495	-0.0857079	2.04e-05	0.000270873
TAOK1	-0.427456	-0.428356	-0.00089906	0.0137286	0.0472868
ECHDC2	0.175395	0.217572	0.042177	0.00954919	0.0357384
CDC42SE1	0.0326	-0.0519678	-0.0845678	0.000137602	0.00121657
PPP1CC	0.326948	0.152709	-0.174239	5.92e-16	1.19e-12
MYBPC2	-0.355692	-0.403029	-0.0473371	0.000171599	0.00145878
GUCA2B	0.119696	0.0249441	-0.0947523	8.42e-06	0.00013513
LOC349114	-0.385915	-0.400659	-0.0147443	0.00232528	0.0115608
CCDC63	-0.12157	-0.164672	-0.0431013	0.00934856	0.0351576
LOC400043	-0.345988	-0.392028	-0.0460396	0.00062326	0.00407898
PCSK6	-0.182809	-0.0661028	0.116707	7.36e-06	0.000120965
FAM173A	-0.00134508	-0.0419661	-0.040621	0.00912571	0.0344549
MEX3A	-0.157981	-0.198046	-0.0400644	0.000518721	0.00352446
LRRC8B	-0.355817	-0.396972	-0.0411552	0.000113777	0.00104648
CNR2	0.177421	0.0776755	-0.0997458	1.05e-05	0.000159897
CHAF1B	0.280031	0.142343	-0.137688	4.35e-12	2.03e-09
FOXI1	0.164073	0.0409282	-0.123144	0.00416785	0.0183882
IVNS1ABP	0.291545	0.18479	-0.106755	6.72e-08	3.22e-06
PTPRA	0.373294	0.32821	-0.0450841	0.000338027	0.00250499
LRP12	-0.129999	-0.239956	-0.109958	3.05e-08	1.75e-06
RAB27A	-0.207676	-0.285205	-0.0775294	1.14e-07	4.72e-06
MINK1	0.168056	0.0823672	-0.0856892	6.33e-05	0.000667828
RPL10A	-0.295401	-0.369119	-0.0737181	3.62e-05	0.000428573
FBXL7	-0.252577	-0.326242	-0.0736651	0.00039941	0.00285974
OSBP2	-0.220446	-0.290111	-0.0696652	7.17e-07	1.93e-05
TNR	-0.121071	-0.177202	-0.0561307	0.00252869	0.0123307
TTLL4	-0.143542	-0.182707	-0.0391654	0.00440427	0.0191745
HRK	-0.394156	-0.419041	-0.0248853	0.00254479	0.0123891
RPS6KC1	0.103961	0.0133695	-0.0905916	2.27e-05	0.000295057
SYDE1	0.414615	0.444073	0.0294584	3.04e-08	1.75e-06
C17orf63	-0.446356	-0.45225	-0.00589432	0.00293769	0.0138952
HIST1H1B	-0.43456	-0.374467	0.0600924	0.0108953	0.039665
FNDC5	-0.0215047	0.0787102	0.100215	3.45e-07	1.1e-05
NFKBIE	-0.0752508	-0.181459	-0.106209	1.63e-06	3.66e-05
ABP1	0.296747	0.248373	-0.0483743	6.94e-05	0.000718433
NCF1	0.0505668	-0.0102729	-0.0608397	0.00199866	0.0102299
C2orf85	0.328862	0.233814	-0.0950475	5.47e-05	0.000596189
CETN1	0.257455	0.191569	-0.065886	0.00444483	0.0193218
GGCT	-0.344976	-0.350208	-0.00523174	0.00339622	0.0155893
CNTN5	-0.421859	-0.433022	-0.0111635	0.0112034	0.0405279
GNG13	0.36343	0.310893	-0.0525369	0.000116067	0.00106264
ACTG1	-0.214687	-0.260695	-0.0460084	0.00722858	0.0285186
PTPRN	-0.19383	-0.264095	-0.0702654	1.77e-06	3.92e-05
LOC348926	-0.447573	-0.45192	-0.00434672	0.00335882	0.0154545
AP3B2	-0.297961	-0.371907	-0.0739462	1.35e-05	0.000196508
ZNF471	-0.090901	-0.188513	-0.097612	0.00144355	0.00794288
HAGH	0.257835	0.343896	0.0860613	2.03e-05	0.000269813
RELL1	-0.0062057	-0.0652508	-0.0590451	1.76e-05	0.000241111
GPR63	-0.410858	-0.427125	-0.0162673	0.0128764	0.0450035
PQLC3	0.345453	0.305814	-0.0396392	0.000244974	0.00192919
GATA5	-0.395304	-0.43057	-0.0352664	0.000431351	0.00304816
HGC6.3	0.318852	0.227075	-0.0917772	2.96e-05	0.000364679
MAD2L1	-0.376077	-0.411181	-0.0351041	9.15e-07	2.33e-05
ALOX12B	-0.198685	-0.259094	-0.0604088	0.00177232	0.0093279
PNLDC1	0.44427	0.432323	-0.0119468	0.00419339	0.0184651
KIAA1543	-0.355997	-0.305505	0.0504929	0.00123971	0.00701314
PDYN	-0.107545	-0.159015	-0.0514696	0.000923745	0.00554557
CRIP2	-0.14407	-0.0981588	0.0459112	0.0135256	0.04678
ZNF816A	-0.22622	-0.342012	-0.115793	6.71e-09	5.19e-07
SPATA7	-0.0855808	-0.153033	-0.0674525	0.00246051	0.0120802
ASPG	0.0696466	0.145585	0.0759381	2.43e-05	0.000309435
WIPI1	0.00866269	-0.0988051	-0.107468	7.08e-06	0.000117126
LCTL	0.19535	0.112743	-0.0826068	1.03e-07	4.44e-06
HJURP	0.0419793	-0.0561966	-0.0981759	6.32e-07	1.74e-05
RAP1GDS1	-0.385344	-0.370618	0.0147255	0.00573573	0.0236552
RHBDD1	-0.288721	-0.238035	0.0506857	0.00134259	0.007496
NFKBIA	-0.302879	-0.194177	0.108702	1.8e-07	6.74e-06
MAEA	0.387561	0.349794	-0.0377668	0.000244965	0.00192919
PYGO1	-0.302006	-0.361673	-0.0596667	0.000370932	0.00270398
PTGS2	-0.0559596	-0.180109	-0.124149	3.07e-06	6.11e-05
AKR7A3	-0.0899472	-0.012322	0.0776251	0.00347146	0.0158802
SLC43A2	0.164192	0.124351	-0.0398408	0.00729195	0.0287237
ERCC5	-0.476948	-0.476158	0.000790041	0.00635812	0.0257826
LIPG	0.0786611	0.181949	0.103287	7.39e-05	0.000751466
TMCO7	-0.123573	-0.0242034	0.0993691	4.97e-08	2.5e-06
PER1	-0.449769	-0.398972	0.0507971	2.78e-05	0.000346719
RBMS2	-0.404201	-0.428382	-0.0241815	0.000434601	0.00306199
ATAD3B	0.354421	0.346045	-0.00837609	0.00816271	0.0315841
TSPAN12	-0.265032	-0.322972	-0.0579407	0.00100393	0.00592253
NANP	0.441558	0.433724	-0.00783374	3.36e-05	0.000404779
GFI1	0.324726	0.287199	-0.0375276	0.00711357	0.0281866
GRB7	-0.162118	-0.210503	-0.0483852	1.02e-05	0.00015637
PCNXL2	-0.0510556	-0.183057	-0.132001	1.34e-06	3.15e-05
OSBPL3	-0.220114	-0.296657	-0.0765431	5.14e-05	0.000567906
C20orf24	0.431753	0.425044	-0.00670935	0.00453359	0.0196284
FAM155A	-0.163036	-0.235811	-0.072775	2.05e-05	0.000271285
EPN3	0.314503	0.250067	-0.0644359	0.000135449	0.00120178
HOXC10	-0.192211	-0.276236	-0.0840242	9.03e-06	0.000142453
MCRS1	0.298228	0.283573	-0.0146556	0.00115594	0.00661942
SCD	-0.202706	-0.234637	-0.0319311	0.00374666	0.016878
PRSS22	-0.16382	-0.237634	-0.0738137	0.000196933	0.00162668
BAK1	0.120868	-0.00450339	-0.125372	3.49e-07	1.11e-05
RSPO1	-0.0831767	-0.164369	-0.0811922	5.07e-06	9.06e-05
C12orf75	-0.193243	-0.313933	-0.12069	5.26e-15	8.14e-12
PTGFR	0.037642	-0.0414808	-0.0791228	0.0008813	0.00534818
PCLO	-0.265266	-0.317112	-0.0518455	2.7e-05	0.0003385
ERAP2	0.384889	0.365666	-0.019223	0.00385849	0.0173009
CEMP1	0.320372	0.288641	-0.0317313	0.000158773	0.00136183
ZNF83	-0.253838	-0.357435	-0.103597	4.05e-09	3.41e-07
RELT	0.326888	0.299015	-0.0278723	0.00390055	0.0174619
PFKFB4	-0.420047	-0.435606	-0.015559	2.06e-07	7.43e-06
STK17B	-0.28612	-0.340804	-0.0546843	8.75e-05	0.000854346
KDM2B	0.17565	0.146271	-0.0293791	0.00637253	0.0258306
ZNF14	-0.189048	-0.275122	-0.0860738	1.44e-05	0.000205559
PROM1	-0.233051	-0.302624	-0.0695724	0.00487685	0.0207776
RAD51L1	0.269086	0.214432	-0.0546544	2.51e-07	8.7e-06
RUNDC2C	0.18766	0.103369	-0.0842908	1.47e-05	0.000209412
C14orf145	0.353838	0.324793	-0.0290452	0.00109424	0.00633649
EIF2C1	0.0425845	0.0068226	-0.0357619	0.0129837	0.0453346
TNNC2	0.317535	0.289198	-0.0283369	0.0117443	0.0419845
RAP1GAP2	-0.242664	-0.303698	-0.0610335	0.0047025	0.0201975
NAPRT1	-0.126433	-0.0678531	0.0585801	0.000103595	0.00097417
2022-03-03	-0.0301705	-0.158595	-0.128424	1.06e-07	4.53e-06
MUC4	0.233289	0.188572	-0.0447163	0.000600274	0.00396079
IL1F7	0.132752	0.0599373	-0.072815	0.000803179	0.00495639
SLC19A1	0.0664124	0.160751	0.0943384	1.02e-05	0.000156954
FCRLA	-0.120935	-0.205345	-0.08441	3.32e-05	0.000401306
ARHGAP27	0.111241	-0.000158192	-0.1114	5.35e-09	4.29e-07
TUBB2B	0.380823	0.348307	-0.032516	0.000111758	0.00103543
CAMTA2	-0.47207	-0.469102	0.00296769	0.00134419	0.00750065
FAM187B	0.350766	0.322545	-0.0282212	0.00161489	0.00868142
CBS	-0.245817	-0.18772	0.0580962	0.00171456	0.00908811
TMEM120B	0.423486	0.392958	-0.0305278	6.58e-09	5.1e-07
STXBP6	-0.0223161	0.0676842	0.0900002	0.000459196	0.00319674
ERI3	-0.0596886	-0.11321	-0.053521	0.00291016	0.0137895
ZNF513	-0.107461	-0.0711684	0.0362928	0.0104491	0.0383216
CHTF18	0.46005	0.447356	-0.0126938	0.000106944	0.000998832
MYLK2	-0.482112	-0.483271	-0.00115819	0.00787784	0.0306649
PISRT1	0.229577	0.157807	-0.0717693	4.24e-06	7.83e-05
NOP58	0.167233	0.0830107	-0.0842224	0.000668224	0.00431012
FBL	0.310538	0.256184	-0.0543536	0.000260812	0.00202456
CCDC88C	-0.144114	-0.208168	-0.0640544	0.000794749	0.00491795
RLN3	-0.100557	-0.0633412	0.0372158	0.0126678	0.0444867
FHL3	-0.119109	-0.206589	-0.0874805	4.24e-05	0.000485981
NXF1	0.441821	0.43883	-0.00299078	0.00605948	0.0247741
SIDT1	-0.0342264	-0.102584	-0.0683578	0.00128694	0.0072314
PLA2G3	0.218029	0.158546	-0.0594833	0.007292	0.0287237
PDIA4	-0.112675	-0.0393593	0.0733158	0.000244046	0.00192716
FAM183B	0.297148	0.233905	-0.0632437	0.006187	0.0252209
STBD1	0.0768725	0.189162	0.112289	3.62e-07	1.14e-05
NBEA	-0.192008	-0.327006	-0.134998	1.86e-10	3.25e-08
DDA1	0.301633	0.217067	-0.084566	7.14e-05	0.00073287
SEC31B	0.166977	0.292019	0.125042	1.52e-06	3.47e-05
MTIF3	-0.465565	-0.463201	0.00236364	0.00801035	0.0311111
LTB	0.20284	0.160185	-0.0426552	0.0130548	0.0455513
LOC388428	0.162097	0.0792062	-0.0828911	0.000456684	0.00318365
GABARAP	-0.470712	-0.469389	0.00132317	0.0117256	0.0419564
BACE2	-0.297844	-0.368013	-0.070169	0.00120402	0.00685745
NAT14	-0.303124	-0.359649	-0.0565253	0.0106243	0.0388146
ZNF594	-0.395975	-0.413036	-0.017061	0.00857018	0.0328635
MEMO1	0.424967	0.407166	-0.0178018	0.00233657	0.0115967
BATF	0.218394	0.148603	-0.069791	0.00153089	0.00830955
CUEDC1	0.34112	0.299501	-0.0416186	2.77e-07	9.34e-06
ITGB7	0.272515	0.358479	0.0859643	0.000364796	0.00266421
LHFPL5	-0.32124	-0.34856	-0.0273195	0.00275252	0.0131823
GMDS	0.283209	0.17751	-0.105699	1.11e-07	4.65e-06
TNIP2	-0.166073	-0.250999	-0.0849264	8.75e-05	0.000854346
ADAMTSL2	-0.402835	-0.351797	0.0510375	0.00149785	0.0081699
TULP3	0.414367	0.401863	-0.0125041	0.000244957	0.00192919
RASSF1	0.143833	0.0528458	-0.0909869	0.000128674	0.00115336
TEKT5	0.229807	0.143706	-0.0861011	4.3e-05	0.000492049
LRRC37B	-0.438779	-0.445407	-0.00662807	0.0036431	0.0165013
GABRG3	0.415178	0.370037	-0.045141	0.00135166	0.00753399
ARID3A	0.00876166	-0.0316814	-0.040443	0.0132341	0.0460174
MYPN	0.11671	0.0302407	-0.0864697	7.81e-05	0.000784408
C21orf125	-0.0733725	-0.0256373	0.0477353	0.0109572	0.0398436
PITPNC1	-0.372813	-0.33058	0.0422338	0.000137868	0.00121736
HDGF	0.377121	0.361262	-0.0158586	0.00220775	0.0110775
ASPA	-0.111788	-0.0396573	0.0721302	0.000425981	0.00301349
LRRFIP2	-0.0114782	0.0932305	0.104709	2.54e-05	0.000320719
CCDC144C	-0.097656	-0.213334	-0.115678	0.000246374	0.00193492
SLC25A1	-0.0753005	0.00477232	0.0800728	6.7e-05	0.000697448
C14orf166B	0.103398	0.0319215	-0.071477	0.000364813	0.00266421
ITIH1	-0.0507171	0.0344571	0.0851742	0.00118599	0.00677201
CHRNA1	0.28808	0.266805	-0.0212753	0.011599	0.04165
LIN54	-0.441757	-0.435947	0.0058101	0.00601502	0.0246147
HLA-DPB1	-0.082514	-0.178527	-0.0960131	8.61e-06	0.000137025
RGS7BP	-0.318766	-0.350246	-0.0314794	0.00474556	0.0203692
SSBP4	-0.123885	-0.237193	-0.113308	6.47e-08	3.13e-06
ATP2A2	-0.120844	-0.169648	-0.0488042	0.00189013	0.00980419
MAP4	0.329999	0.266219	-0.0637803	3.18e-06	6.27e-05
LOC285780	0.118374	0.0552774	-0.0630962	0.00912568	0.0344549
NAPSB	0.0510202	-0.0369774	-0.0879976	5.42e-07	1.55e-05
HLA-DQB2	0.211104	0.137402	-0.0737019	0.00103921	0.00608424
RGS8	0.333544	0.271362	-0.0621814	0.000336773	0.00249846
CCDC57	0.161483	0.206383	0.0449001	0.0145125	0.0495035
TET3	0.400319	0.390928	-0.00939092	0.000680165	0.00436365
C16orf80	-0.418638	-0.380503	0.038135	0.000163482	0.00139745
PVRL4	-0.148213	-0.229178	-0.0809645	5.74e-08	2.84e-06
WDR51B	-0.358533	-0.364279	-0.00574515	0.00382275	0.0171636
PLCH1	0.153413	0.113332	-0.0400818	0.00385264	0.0172857
CRYBB1	0.191022	0.145043	-0.0459793	0.00136549	0.00760264
C3orf52	-0.314961	-0.356871	-0.04191	2.11e-05	0.000277998
MRPL38	0.296184	0.275694	-0.0204902	0.000538784	0.00362663
ARHGEF1	0.223496	0.0752395	-0.148257	1.89e-10	3.26e-08
CDV3	0.186469	0.0833712	-0.103098	6.23e-06	0.000106436
IFFO2	0.335192	0.295946	-0.0392459	0.00319958	0.0148805
TRIM33	-0.0251803	-0.102772	-0.0775914	8.25e-06	0.000132718
PLXDC1	0.346775	0.299951	-0.0468237	1.92e-05	0.000258057
ETV5	0.264338	0.138374	-0.125964	3.63e-13	3.17e-10
OSTalpha	-0.101184	-0.0439712	0.0572133	0.00543543	0.0226298
AVPR1B	-0.34375	-0.375279	-0.0315288	0.00149285	0.00814708
IRF2	-0.484362	-0.484256	0.000105679	0.00034545	0.00254779
UBA52	-0.478999	-0.480982	-0.00198378	0.0127467	0.0446934
GNA12	0.223177	0.115645	-0.107531	2.19e-06	4.63e-05
MX2	-0.023643	-0.0913633	-0.0677203	0.00514933	0.0216993
KCNN1	0.320017	0.198966	-0.121052	8.29e-06	0.000133191
MLLT10	-0.000745078	-0.105785	-0.10504	0.000181933	0.00152725
ALX1	-0.240578	-0.266412	-0.0258342	0.00942832	0.035385
KIAA0649	-0.0915591	-0.156458	-0.0648991	0.000268835	0.00207563
NPM3	-0.380633	-0.401478	-0.0208453	0.000587426	0.00389299
ZNF784	0.299007	0.248727	-0.0502807	5.06e-05	0.000560621
RPLP1	-0.381927	-0.408037	-0.0261093	0.000424397	0.00300652
UPK1A	-0.185506	-0.240679	-0.0551734	8.22e-05	0.00081587
EHD4	-0.16904	-0.249756	-0.0807166	2.9e-06	5.82e-05
SLC45A4	0.23314	0.138467	-0.0946727	0.000213907	0.00173412
DHRS9	0.311991	0.274524	-0.0374669	0.00233665	0.0115967
KLK5	0.0455922	-0.0361023	-0.0816945	0.00172885	0.00914216
UBXN11	0.30868	0.288775	-0.0199057	0.0031996	0.0148805
AGAP2	0.0784565	-0.0179751	-0.0964316	2.13e-05	0.000279475
OTUB1	0.0827415	-0.0217819	-0.104523	2.84e-05	0.000352201
KAT2B	-0.411415	-0.369462	0.0419524	0.00262363	0.0127257
TTC39A	0.274776	0.134116	-0.140659	4.79e-12	2.14e-09
CDKN2D	-0.105754	-0.167407	-0.0616535	8.4e-06	0.000134931
TMPRSS11D	0.151544	0.0924983	-0.0590452	0.00915168	0.034527
UBE2MP1	0.363445	0.317042	-0.0464028	0.0104929	0.0384409
DPF3	-0.464866	-0.451982	0.0128838	0.000839037	0.00512666
TLR9	0.173197	0.134331	-0.0388658	0.000565704	0.00377734
C1RL	-0.180079	-0.118266	0.0618127	0.00464572	0.0200005
KCNIP3	-0.203484	-0.275319	-0.0718347	1.83e-06	4.01e-05
TCTE1	-0.200942	-0.237403	-0.0364614	0.0121063	0.0430107
USP48	-0.436535	-0.441136	-0.00460144	9.36e-06	0.00014652
ZDHHC21	-0.394483	-0.431321	-0.0368386	1.48e-05	0.000210489
TENC1	-0.136253	-0.0729876	0.0632653	0.000127913	0.00114911
DHRS3	0.194951	0.296756	0.101806	6.31e-07	1.74e-05
ZNF833	0.365578	0.38156	0.0159816	0.0100747	0.0372956
SERPINF1	-0.183089	-0.14637	0.0367185	0.00948182	0.0355263
CAPN2	-0.329441	-0.377097	-0.0476552	0.00150791	0.00821139
PTGER3	-0.156647	-0.226913	-0.0702664	0.00303733	0.0142677
ZNF611	-0.242672	-0.305028	-0.0623562	1.38e-05	0.000199496
FAM117B	-0.351982	-0.3977	-0.0457181	4.51e-06	8.25e-05
HEY1	0.25157	0.158353	-0.0932174	3.2e-05	0.000388685
SLC1A5	-0.047286	-0.22833	-0.181044	9.34e-12	3.35e-09
RCAN2	0.0965627	0.00308757	-0.0934751	2.92e-05	0.000361358
ST3GAL5	0.125688	0.0657305	-0.0599576	0.00422587	0.0185667
COL5A3	-0.363664	-0.377618	-0.0139538	0.00647649	0.0261264
ADAMTSL4	-0.218236	-0.181762	0.0364742	0.00540294	0.0225365
CD72	0.209709	0.174326	-0.0353828	0.0109878	0.0399257
OTUD3	0.36806	0.299777	-0.0682833	9.49e-08	4.17e-06
C5orf58	0.218383	0.151114	-0.0672688	0.0127374	0.0446687
CCDC27	0.380762	0.320389	-0.060373	1.3e-06	3.06e-05
LOC100131551	-0.0760627	-0.178221	-0.102159	2.15e-08	1.31e-06
DALRD3	-0.38583	-0.422306	-0.0364767	0.00701019	0.0278537
SLC2A13	0.396993	0.372114	-0.0248797	0.000377858	0.00273975
IL6R	-0.214512	-0.147231	0.0672814	0.00357031	0.0162475
GJD2	-0.342981	-0.38025	-0.0372684	0.000472787	0.00326983
SOX4	-0.299387	-0.378645	-0.0792581	1.62e-05	0.000226597
PTPRR	0.249404	0.300263	0.0508591	0.00797687	0.0310145
TRIM8	0.13721	0.174533	0.037323	0.000246376	0.00193492
FBXO43	-0.408805	-0.417638	-0.00883376	5.59e-05	0.000605935
CEBPB	-0.0957751	-0.023839	0.0719361	0.00083772	0.00512393
MPP2	0.0773052	-0.0059209	-0.0832261	0.00145088	0.00797653
NGF	-0.214517	-0.27099	-0.0564733	0.00714466	0.028299
LDOC1L	-0.350579	-0.403788	-0.0532088	0.00375779	0.0169244
PGF	-0.142135	-0.220935	-0.0788003	0.00123341	0.00699316
SRGAP2	0.411549	0.390515	-0.021034	2.74e-05	0.000343049
FUT4	-0.244676	-0.312732	-0.068056	7.97e-05	0.000796105
CALML5	0.235156	0.179611	-0.0555452	0.000668216	0.00431012
CMTM7	-0.148006	-0.26673	-0.118724	8.9e-08	4.01e-06
ITGA3	-0.337361	-0.371768	-0.0344072	0.000518692	0.00352446
NDRG1	0.347747	0.244614	-0.103133	3.37e-08	1.87e-06
SALL2	-0.295694	-0.340107	-0.044413	0.000768595	0.00478561
ZIK1	-0.122652	-0.183629	-0.0609765	0.00108864	0.00631482
TTLL12	0.298811	0.274827	-0.0239843	0.00019057	0.00158523
TIPIN	-0.34653	-0.367314	-0.020784	0.000907771	0.00546429
SERPINA1	0.187401	0.233154	0.0457537	0.00942834	0.035385
KLK3	0.0610736	-0.0145593	-0.0756329	0.0025206	0.0122942
ABCA5	-0.33957	-0.340206	-0.000635702	0.000233132	0.00185046
PIAS4	-0.481504	-0.480672	0.000831829	0.00110073	0.00636916
CLDN1	0.277019	0.213349	-0.06367	0.000836247	0.00511648
SAMD10	0.0628762	0.00365311	-0.0592231	0.00337507	0.015517
C17orf28	-0.389945	-0.422041	-0.0320961	7.64e-05	0.000771588
ESRP2	0.181299	0.235628	0.0543293	2.86e-09	2.62e-07
MYOC	0.355964	0.33184	-0.0241242	0.000515897	0.00350765
CTNND2	-0.359427	-0.390966	-0.0315386	0.000422074	0.00299217
ACACB	-0.0796528	0.0148548	0.0945077	5.08e-05	0.000562657
[truncated: 3,912 more rows]

## Sheet: S4. Cell proportion
	HCC01T	HCC02T	HCC03T	HCC04T	HCC05T	HCC06T	HCC07T	HCC08T	HCC09T	HCC10T
B_cell	37	122	15	7	54	337	33	146	85	81
Endothelium	254	0	6	14	380	483	0	49	50	19
Malignant	22	719	2121	913	505	126	45	1069	883	588
Fibroblast	45	3	7	77	90	354	6	337	135	32
Meyloid	1480	325	833	588	972	778	206	879	370	635
T_cell	905	417	302	181	296	1510	95	1250	580	739

## Sheet: S5. Drug Sensitivity Prediction
drug	pvalue	cor
Paclitaxel	1.51213e-26	-0.626763
BMS-509744	1.08133e-25	-0.622652
S-Trityl-L-cysteine	4.35895e-24	-0.611598
GW843682X	4.71977e-24	-0.596289
Sunitinib	1.41692e-22	-0.582788
JW-7-52-1	5.44466e-21	-0.570584
VX-680	1.76133e-21	-0.564221
BI-2536	1.08401e-21	-0.56105
A-443654	6.868e-20	-0.532513
FR-180204	9.72e-19	-0.525525
BIX02189	1.32881e-16	-0.521481
Gemcitabine	1.23435e-16	-0.51647
LY317615	2.8461e-19	-0.50915
Epothilone B	7.34141e-16	-0.500715
KIN001-055	3.50706e-15	-0.499808
KIN001-102	4.35655e-17	-0.498645
Z-LLNle-CHO	6.62028e-18	-0.493684
A-770041	7.48819e-18	-0.485016
Dasatinib	7.47102e-15	-0.48228
STF-62247	5.0604e-16	-0.481679
KIN001-260	6.08061e-16	-0.481391
CCT007093	1.3412e-15	-0.480838
Genentech Cpd 10	1.092e-15	-0.477124
CGP-60474	2.54415e-15	-0.469488
Pyrimethamine	6.09702e-16	-0.466695
LFM-A13	8.41899e-15	-0.462437
T0901317	4.05511e-13	-0.455747
Zibotentan	3.17537e-13	-0.449634
PF-562271	2.93678e-12	-0.447703
AG-014699	2.31017e-13	-0.446561
KIN001-270	3.09809e-12	-0.444461
5-Fluorouracil	2.36297e-13	-0.439525
Midostaurin	4.14745e-12	-0.43808
Foretinib	9.7168e-13	-0.435735
Masitinib	3.51768e-14	-0.43521
PAC-1	4.35146e-13	-0.435163
QL-XII-61	3.08725e-12	-0.433755
WZ-1-84	2.31274e-12	-0.430737
XL-184	7.32385e-12	-0.428749
AS601245	7.97883e-11	-0.428089
FMK	1.59348e-11	-0.424418
Roscovitine	9.24906e-12	-0.421675
EKB-569	7.56269e-11	-0.418392
UNC1215	4.67955e-11	-0.413487
BMS345541	3.06212e-11	-0.410612
PD-173074	1.46262e-11	-0.41018
BAY 61-3606	5.86564e-10	-0.408197
681640	5.96463e-12	-0.405477
CGP-082996	1.02022e-11	-0.404733
MPS-1-IN-1	2.62791e-11	-0.401844
TG101348	5.64725e-12	-0.40066
YM201636	6.19529e-11	-0.399833
AT-7519	9.28043e-12	-0.399174
WH-4-023	1.52481e-11	-0.399012
Ispinesib Mesylate	8.45217e-11	-0.397316
THZ-2-49	6.71963e-11	-0.386806
KIN001-266	2.21278e-10	-0.384574
BX-912	1.01038e-09	-0.383989
Ruxolitinib	3.56363e-11	-0.381194
GSK690693	2.71647e-10	-0.3794
Tipifarnib	2.55057e-08	-0.379385
GSK1904529A	1.68102e-08	-0.37337
TAE684	5.19798e-10	-0.371358
KIN001-236	6.29005e-09	-0.360107
AP-24534	5.26086e-08	-0.359739
Cyclopamine	7.28734e-09	-0.358804
Imatinib	2.82511e-09	-0.356522
GSK1070916	2.53238e-08	-0.351674
Y-39983	3.58362e-08	-0.350962
GSK2126458	2.46648e-08	-0.350432
AC220	9.60076e-09	-0.349495
Vinorelbine	2.199e-08	-0.341446
I-BET-762	3.06088e-08	-0.339955
Obatoclax Mesylate	7.76482e-07	-0.336094
CCT018159	2.59939e-07	-0.332234
XMD8-92	9.3374e-08	-0.331213
XMD14-99	4.18575e-08	-0.329748
SB 216763	1.19348e-07	-0.328898
IPA-3	2.60493e-07	-0.327271
NSC-87877	2.00163e-08	-0.323982
CH5424802	8.05262e-10	-0.320918
Rapamycin	4.8867e-07	-0.320469
XMD15-27	6.412e-07	-0.320459
PIK-93	6.3349e-07	-0.317963
Tubastatin A	5.92433e-07	-0.31344
KIN001-244	2.93177e-06	-0.312144
Thapsigargin	2.90409e-06	-0.30738
JNK-9L	9.28226e-06	-0.306919
AKT inhibitor VIII	3.70074e-07	-0.304395
SL 0101-1	9.31238e-08	-0.30342
SGC0946	1.91546e-06	-0.302262
PHA-793887	5.80966e-07	-0.300217
OSI-930	8.09698e-08	-0.2995
NPK76-II-72-1	6.06654e-06	-0.297359
MG-132	8.36998e-07	-0.296624
QS11	7.94526e-06	-0.291307
TPCA-1	7.40735e-06	-0.290885
Crizotinib	2.95757e-06	-0.29086
Parthenolide	2.93151e-05	-0.285317
BHG712	2.42853e-05	-0.282821
HG-6-64-1	6.07818e-06	-0.28274
Tivozanib	1.09077e-06	-0.280727
VX-11e	2.61936e-05	-0.278591
Temozolomide	9.98173e-06	-0.275884
ZSTK474	2.91268e-05	-0.273157
GSK-650394	2.93683e-05	-0.270841
ZM-447439	1.40084e-05	-0.270781
JW-7-24-1	2.19103e-05	-0.263933
CP466722	1.39464e-05	-0.263756
CAL-101	5.72443e-05	-0.256988
NG-25	0.00019726	-0.254035
EX-527	0.000123926	-0.253525
Etoposide	5.25406e-05	-0.24706
XMD11-85h	2.70715e-05	-0.246659
Mitomycin C	6.39043e-06	-0.244276
Bexarotene	0.000621065	-0.241926
CMK	0.000703562	-0.240165
Bryostatin 1	0.000403188	-0.231866
Salubrinal	0.000339636	-0.228722
XMD8-85	0.000576944	-0.223441
RO-3306	0.000172984	-0.223091
OSU-03012	0.000173658	-0.220992
Bortezomib	0.000151202	-0.217876
Lisitinib	2.81031e-05	-0.216119
LAQ824	0.000116996	-0.209669
Saracatinib	0.000212708	-0.196701
GNF-2	0.00048767	-0.178871
Embelin	0.00029265	0.181339
MLN4924	0.00653048	0.183884
Cetuximab	0.000221357	0.210769
Dabrafenib	7.23076e-05	0.21729
YK 4-279	0.000478872	0.219976
DMOG	6.18622e-05	0.221762
FH535	5.89981e-05	0.223779
BIRB 0796	0.000186237	0.236284
Elesclomol	3.52691e-05	0.244179
MP470	3.57436e-05	0.251072
piperlongumine	1.06244e-05	0.263518
SN-38	1.24927e-07	0.287539
Vorinostat	9.22326e-06	0.289965
Erlotinib	1.5659e-06	0.293953
CI-1040	3.04064e-05	0.297547
MK-2206	4.74066e-06	0.307708
(5Z)-7-Oxozeaenol	8.29069e-08	0.316235
JNJ-26854165	4.54141e-09	0.334143
GDC0449	4.19131e-08	0.349419
PF-4708671	1.64414e-09	0.351127
CEP-701	1.44858e-09	0.355735
KU-55933	5.67393e-11	0.357175
EHT 1864	1.56574e-10	0.359562
VX-702	8.39803e-09	0.382024
PD-0332991	1.20164e-09	0.400225
ATRA	7.98829e-11	0.42612
PD-0325901	1.05001e-11	0.438619
Trametinib	7.95738e-13	0.445522
XAV939	4.3619e-18	0.496609

## Sheet: S6.KEGG Result
ID	Description	GeneRatio	BgRatio	pvalue	p.adjust	qvalue	geneID	Count
hsa04110	Cell cycle	35/392	126/8159	5.1e-18	1.54e-15	1.36e-15	DBF4/MCM2/MCM6/RBL1/ORC1/CDC45/CDC6/CDC7/MCM5/CDC25B/E2F1/MCM4/TGFB1/MCM3/TTK/CDC20/PKMYT1/CDKN1C/GADD45G/CCNB1/CDK4/ESPL1/CDKN2A/CHEK1/BUB1B/CCNB2/CDC25C/CDC25A/MAD2L1/PTTG1/MCM7/PLK1/BUB1/CDK1/SFN	35
hsa03030	DNA replication	10/392	36/8159	4.83e-06	0.000729054	0.00064545	POLD1/MCM2/MCM6/MCM5/POLE2/MCM4/MCM3/RFC4/MCM7/PRIM1	10
hsa04512	ECM-receptor interaction	15/392	88/8159	1.63e-05	0.00163986	0.00145181	ITGA3/TNC/COL9A2/LAMC2/HMMR/LAMB1/COL9A3/COMP/SPP1/LAMA5/ITGB4/ITGAV/COL2A1/NPNT/AGRN	15
hsa05204	Chemical carcinogenesis - DNA adducts	12/392	69/8159	9.36e-05	0.00654522	0.00579465	CYP3A43/HSD11B1/CYP2E1/GSTM1/CYP2C9/CYP2C8/CYP1A1/CYP1A2/NAT2/CYP3A4/CYP2A13/UGT1A3	12
hsa04974	Protein digestion and absorption	15/392	103/8159	0.000108365	0.00654522	0.00579465	PRSS3/COL9A2/KCNQ1/ATP1B3/SLC7A8/COL9A3/SLC1A5/MEP1A/SLC36A1/COL2A1/SLC7A7/CPA2/ATP1A1/KCNK5/PRSS2	15
hsa00980	Metabolism of xenobiotics by cytochrome P450	12/392	78/8159	0.00031181	0.0156944	0.0138947	HSD11B1/CYP2E1/GSTM1/CYP2C9/CYP1A1/CYP1A2/CYP3A4/CYP2S1/ADH1B/CYP2A13/ADH4/UGT1A3	12
hsa05230	Central carbon metabolism in cancer	11/392	70/8159	0.000457449	0.0178167	0.0157736	PFKP/PKM/FGFR3/FGFR1/HIF1A/SLC1A5/GLS/SLC2A1/SLC16A3/HKDC1/G6PD	11
hsa04218	Cellular senescence	18/392	156/8159	0.000471965	0.0178167	0.0157736	RBL1/ITPR3/MYBL2/E2F1/TGFB1/FOXM1/GADD45G/CCNB1/CDK4/CDKN2A/CHEK1/MAPK13/CCNB2/CDC25A/CXCL8/CDK1/LIN9/MAPK12	18
hsa00590	Arachidonic acid metabolism	10/392	61/8159	0.000584268	0.0188551	0.0166929	ALOX5/PTGS1/GPX7/CYP2E1/CYP2C9/CYP2C8/PTGES/GPX8/ALOX15B/PLA2G2A	10
hsa05219	Bladder cancer	8/392	41/8159	0.000624342	0.0188551	0.0166929	FGFR3/UPK3A/MMP9/E2F1/CDK4/CDKN2A/CXCL8/SRC	8
hsa01230	Biosynthesis of amino acids	11/392	75/8159	0.000834886	0.0229214	0.0202929	TKTL1/PFKP/PKM/ENO1/ENO2/CTH/SDS/PSPH/GPT2/GPT/PYCR1	11
hsa04114	Oocyte meiosis	15/392	131/8159	0.00148633	0.037406	0.0331165	ITPR3/FBXO5/CDC20/PKMYT1/CCNB1/ESPL1/MAPK13/CCNB2/CDC25C/MAD2L1/PTTG1/PLK1/BUB1/CDK1/MAPK12	15
hsa00982	Drug metabolism - cytochrome P450	10/392	72/8159	0.00217185	0.0472743	0.0418532	FMO1/CYP2E1/GSTM1/CYP2C9/CYP2C8/CYP1A2/CYP3A4/ADH1B/ADH4/UGT1A3	10
hsa00591	Linoleic acid metabolism	6/392	29/8159	0.00219153	0.0472743	0.0418532	CYP2E1/CYP2C9/CYP2C8/CYP1A2/CYP3A4/PLA2G2A	6
hsa04115	p53 signaling pathway	10/392	73/8159	0.00241165	0.0485546	0.0429867	GTSE1/GADD45G/CCNB1/CDK4/CDKN2A/CHEK1/CCNB2/CDK1/RRM2/SFN	10
hsa01200	Carbon metabolism	13/392	115/8159	0.00337334	0.0599946	0.0531148	TKTL1/ME1/PFKP/PKM/ENO1/ENO2/SDS/PSPH/ACSS1/HKDC1/G6PD/GPT2/GPT	13
hsa04914	Progesterone-mediated oocyte maturation	12/392	102/8159	0.00343869	0.0599946	0.0531148	CDC25B/PKMYT1/CCNB1/MAPK13/CCNB2/CDC25C/CDC25A/MAD2L1/PLK1/BUB1/CDK1/MAPK12	12
hsa00533	Glycosaminoglycan biosynthesis - keratan sulfate	4/392	14/8159	0.00357584	0.0599946	0.0531148	CHST4/B3GNT7/CHST2/CHST1	4
hsa00010	Glycolysis / Gluconeogenesis	9/392	67/8159	0.004485	0.0712879	0.063113	PFKP/PKM/ENO1/ENO2/PCK1/ACSS1/HKDC1/ADH1B/ADH4	9
hsa00830	Retinol metabolism	9/392	68/8159	0.0049561	0.0748372	0.0662553	CYP2C9/CYP2C8/CYP1A1/CYP1A2/CYP3A4/CYP2S1/ADH1B/ADH4/UGT1A3	9
hsa05130	Pathogenic Escherichia coli infection	18/392	197/8159	0.00646268	0.0915789	0.0810772	BAK1/LPAR2/NCK2/TUBB4A/WASF1/ARHGEF2/TUBA1B/CLDN10/TUBB2B/FCGR2A/IL18/MAPK13/TUBA1C/CXCL8/MAPK12/CLDN4/SRC/TUBA3C	18
hsa00620	Pyruvate metabolism	7/392	47/8159	0.00667131	0.0915789	0.0810772	ME1/PKM/ACYP1/PCK1/ACSS1/ADH1B/ADH4	7
hsa04610	Complement and coagulation cascades	10/392	85/8159	0.00729748	0.0958191	0.0848311	PLAUR/C6/F9/C9/CFHR3/PLAU/C4BPA/CFHR4/C8A/ITGAM	10
hsa00565	Ether lipid metabolism	7/392	49/8159	0.00839481	0.105635	0.0935212	PAFAH1B3/GAL3ST1/PLPP2/PLA2G7/LPCAT1/LPCAT4/PLA2G2A	7
hsa03320	PPAR signaling pathway	9/392	75/8159	0.00941455	0.111068	0.0983312	ME1/SLC27A5/PLTP/APOA5/PCK1/SCD5/FABP5/OLR1/CYP8B1	9
hsa04972	Pancreatic secretion	11/392	102/8159	0.00956212	0.111068	0.0983312	CFTR/PRSS3/KCNQ1/ATP1B3/SCTR/ITPR3/CPA2/ATP1A1/PLCB1/PLA2G2A/PRSS2	11
hsa04976	Bile secretion	10/392	89/8159	0.0100136	0.112004	0.0991604	CFTR/ATP1B3/SCTR/SLC27A5/SLC2A1/ABCC4/NCEH1/CYP3A4/ATP1A1/UGT1A3	10
hsa05222	Small cell lung cancer	10/392	92/8159	0.0125111	0.134942	0.119467	ITGA3/BAK1/LAMC2/LAMB1/E2F1/CKS2/GADD45G/LAMA5/CDK4/ITGAV	10
hsa04210	Apoptosis	13/392	136/8159	0.0135182	0.140474	0.124365	BAK1/BIRC5/ITPR3/CASP2/LMNB1/TUBA1B/GADD45G/CTSV/BCL2A1/CTSK/TUBA1C/LMNB2/TUBA3C	13
hsa05206	MicroRNAs in cancer	24/392	310/8159	0.013959	0.140474	0.124365	BAK1/TNC/FGFR3/FSCN1/MMP9/CDC25B/E2F1/ABCC1/BMF/EZH2/GLS/STMN1/PLAU/SOX4/DNMT1/KIF23/SLC7A1/CDCA5/CDKN2A/CDC25C/IGF2BP1/CDC25A/TRIM71/MARCKS	24
hsa04657	IL-17 signaling pathway	10/392	94/8159	0.0144195	0.140474	0.124365	MMP9/MUC5B/CXCL6/MAPK13/S100A9/CXCL5/CXCL1/CXCL8/MAPK12/IKBKE	10
hsa05165	Human papillomavirus infection	25/392	331/8159	0.0162879	0.153717	0.13609	ITGA3/BAK1/TNC/COL9A2/LAMC2/PKM/RBL1/DLG3/LAMB1/COL9A3/JAG1/E2F1/COMP/SPP1/PARD6B/RBPJL/LAMA5/LLGL1/ITGB4/CDK4/ITGAV/COL2A1/FZD7/FZD1/IKBKE	25
hsa03430	Mismatch repair	4/392	23/8159	0.0224916	0.199779	0.176869	POLD1/MSH2/RFC4/EXO1	4
hsa04964	Proximal tubule bicarbonate reclamation	4/392	23/8159	0.0224916	0.199779	0.176869	ATP1B3/GLS/PCK1/ATP1A1	4
hsa05146	Amoebiasis	10/392	102/8159	0.0242741	0.208882	0.184928	LAMC2/LAMB1/TGFB1/C9/LAMA5/C8A/CXCL1/CXCL8/ITGAM/PLCB1	10
hsa04540	Gap junction	9/392	88/8159	0.0248998	0.208882	0.184928	ITPR3/TUBB4A/TUBA1B/TUBB2B/TUBA1C/CDK1/PLCB1/SRC/TUBA3C	9
hsa04918	Thyroid hormone synthesis	8/392	75/8159	0.0268162	0.218878	0.193778	ATP1B3/ITPR3/GPX7/DUOXA2/DUOX2/ATP1A1/GPX8/PLCB1	8
hsa00350	Tyrosine metabolism	5/392	36/8159	0.0275718	0.219123	0.193995	IL4I1/HPD/ADH1B/ADH4/TAT	5
hsa05212	Pancreatic cancer	8/392	76/8159	0.0287662	0.222754	0.197209	BAK1/RAD51/E2F1/TGFB1/GADD45G/CDK4/CDKN2A/TGFA	8
hsa00250	Alanine, aspartate and glutamate metabolism	5/392	37/8159	0.0306673	0.227396	0.20132	IL4I1/GLS/ASRGL1/GPT2/GPT	5
hsa04145	Phagosome	13/392	152/8159	0.0308716	0.227396	0.20132	MRC2/TUBB4A/COMP/NCF2/TUBA1B/TUBB2B/ITGAV/FCGR2A/CYBB/TUBA1C/ITGAM/OLR1/TUBA3C	13
hsa05323	Rheumatoid arthritis	9/392	93/8159	0.0340699	0.244978	0.216886	TGFB1/CXCL6/CTSK/IL18/CXCL5/CXCL1/CXCL8/CSF1/LTB	9
hsa04066	HIF-1 signaling pathway	10/392	109/8159	0.0362549	0.254627	0.225428	PFKP/ENO1/HIF1A/ENO2/SLC2A1/EGLN3/EPO/HKDC1/CYBB/PFKFB3	10
hsa00983	Drug metabolism - other enzymes	8/392	80/8159	0.0375423	0.257677	0.228128	IMPDH1/CYP2E1/GSTM1/NAT2/CYP3A4/TK1/RRM2/UGT1A3	8
hsa00360	Phenylalanine metabolism	3/392	16/8159	0.0386713	0.259527	0.229766	IL4I1/HPD/TAT	3
hsa04668	TNF signaling pathway	10/392	112/8159	0.0424685	0.278815	0.246842	MMP9/JAG1/CXCL6/LIF/MAPK13/MMP14/CXCL5/CXCL1/CSF1/MAPK12	10
hsa04380	Osteoclast differentiation	11/392	128/8159	0.0435342	0.27973	0.247652	TREM2/TGFB1/NCF2/FCGR2A/CTSK/MAPK13/TNFRSF11B/SYK/CSF1/LILRB4/MAPK12	11
hsa00120	Primary bile acid biosynthesis	3/392	17/8159	0.0453329	0.285219	0.252512	SLC27A5/CYP39A1/CYP8B1	3

## Sheet: S7.GO Result
ONTOLOGY	ID	Description	GeneRatio	BgRatio	pvalue	p.adjust	qvalue	geneID	Count
BP	GO:0140014	mitotic nuclear division	57/809	293/18800	4.0981e-22	2.01667e-18	1.7432e-18	NCAPD2/ANLN/TACC3/SPDL1/TRIP13/SPAG5/NDC80/TPX2/KIF4A/CDC6/MISP/MYBL2/UBE2S/NCAPG/FBXO5/TTK/SMC4/CDC20/NEK2/CENPF/NCAPH/ZWINT/XRCC3/DLGAP5/PKMYT1/CDKN1C/CEP85/CCNB1/PSRC1/CDCA8/ESPL1/DSCC1/KIF23/KIF11/KIF2C/NUF2/CDCA5/NCAPG2/MKI67/CHEK1/BUB1B/CDC25C/RACGAP1/TGFA/MAD2L1/PTTG1/PLK1/CDT1/REEP4/BUB1/UBE2C/SPHK1/AURKB/KNTC1/KIF18B/FLNA/KIFC1	57
BP	GO:0000280	nuclear division	70/809	446/18800	2.77789e-21	6.835e-18	5.90813e-18	NCAPD2/ANLN/TACC3/SPDL1/RAD51/ASPM/TRIP13/SPAG5/NDC80/TPX2/KIF4A/CDC6/MISP/MYBL2/CDC25B/UBE2S/NCAPG/RAD51AP1/FBXO5/TTK/SMC4/CDC20/NEK2/CENPF/NCAPH/ZWINT/CKS2/XRCC3/DLGAP5/PKMYT1/LIF/CDKN1C/CEP85/TOP2A/CCNB1/PSRC1/CDCA8/ESPL1/DSCC1/KIF23/KIF11/P3H4/KIF2C/MAEL/NUF2/CDCA5/NCAPG2/MKI67/INCENP/CHEK1/BUB1B/CCNB2/CDC25C/RACGAP1/TGFA/MAD2L1/PTTG1/PLK1/CDT1/REEP4/BUB1/C11orf80/UBE2C/SPHK1/AURKB/PLCB1/KNTC…	70
BP	GO:0007059	chromosome segregation	60/809	348/18800	1.88786e-20	3.09673e-17	2.67679e-17	NCAPD2/DDX11/TACC3/CENPQ/SPDL1/TRIP13/SPAG5/NDC80/KIF4A/CDC6/NCAPG/FBXO5/TTK/SMC4/ECT2/CDC20/NEK2/CENPF/NCAPH/ZWINT/HJURP/XRCC3/DLGAP5/CEP85/TOP2A/CCNB1/PSRC1/CDCA8/ESPL1/DSCC1/KIF23/P3H4/KIF2C/MAEL/NUF2/CDCA5/NCAPG2/MKI67/INCENP/SPC25/CENPH/SKA1/BUB1B/MIS18A/RACGAP1/SPC24/MAD2L1/PTTG1/SKA3/PLK1/CDT1/BUB1/UBE2C/RMI2/AURKB/RCC2/KNTC1/KIF18B/CENPW/KIFC1	60
BP	GO:0000070	mitotic sister chromatid segregation	41/809	171/18800	1.02e-19	1.25485e-16	1.08469e-16	NCAPD2/TACC3/SPDL1/TRIP13/SPAG5/NDC80/KIF4A/CDC6/NCAPG/FBXO5/TTK/SMC4/CDC20/NEK2/CENPF/NCAPH/ZWINT/XRCC3/DLGAP5/CCNB1/PSRC1/CDCA8/ESPL1/DSCC1/KIF23/KIF2C/NUF2/CDCA5/NCAPG2/BUB1B/RACGAP1/MAD2L1/PTTG1/PLK1/CDT1/BUB1/UBE2C/AURKB/KNTC1/KIF18B/KIFC1	41
BP	GO:0048285	organelle fission	71/809	493/18800	2.04758e-19	2.01522e-16	1.74195e-16	NCAPD2/ANLN/TACC3/SPDL1/RAD51/ASPM/TRIP13/SPAG5/NDC80/TPX2/KIF4A/CDC6/MISP/MYBL2/CDC25B/UBE2S/NCAPG/RAD51AP1/FBXO5/TTK/SMC4/CDC20/NEK2/CENPF/NCAPH/ZWINT/CKS2/XRCC3/DLGAP5/PKMYT1/LIF/CDKN1C/CEP85/TOP2A/CCNB1/PSRC1/CDCA8/ESPL1/DSCC1/KIF23/KIF11/P3H4/KIF2C/MAEL/NUF2/CDCA5/NCAPG2/MKI67/INCENP/CHEK1/CYRIB/BUB1B/CCNB2/CDC25C/RACGAP1/TGFA/MAD2L1/PTTG1/PLK1/CDT1/REEP4/BUB1/C11orf80/UBE2C/SPHK1/AURKB/PLCB…	71
BP	GO:0000819	sister chromatid segregation	44/809	205/18800	4.66053e-19	3.82241e-16	3.30407e-16	NCAPD2/DDX11/TACC3/SPDL1/TRIP13/SPAG5/NDC80/KIF4A/CDC6/NCAPG/FBXO5/TTK/SMC4/CDC20/NEK2/CENPF/NCAPH/ZWINT/XRCC3/DLGAP5/TOP2A/CCNB1/PSRC1/CDCA8/ESPL1/DSCC1/KIF23/KIF2C/NUF2/CDCA5/NCAPG2/BUB1B/RACGAP1/MAD2L1/PTTG1/PLK1/CDT1/BUB1/UBE2C/RMI2/AURKB/KNTC1/KIF18B/KIFC1	44
BP	GO:0098813	nuclear chromosome segregation	52/809	287/18800	7.61906e-19	5.3562e-16	4.62987e-16	NCAPD2/DDX11/TACC3/CENPQ/SPDL1/TRIP13/SPAG5/NDC80/KIF4A/CDC6/NCAPG/FBXO5/TTK/SMC4/ECT2/CDC20/NEK2/CENPF/NCAPH/ZWINT/XRCC3/DLGAP5/TOP2A/CCNB1/PSRC1/CDCA8/ESPL1/DSCC1/KIF23/P3H4/KIF2C/MAEL/NUF2/CDCA5/NCAPG2/INCENP/SPC25/BUB1B/RACGAP1/SPC24/MAD2L1/PTTG1/PLK1/CDT1/BUB1/UBE2C/RMI2/AURKB/RCC2/KNTC1/KIF18B/KIFC1	52
BP	GO:0051983	regulation of chromosome segregation	26/809	91/18800	5.78113e-15	3.55611e-12	3.07389e-12	TACC3/SPDL1/TRIP13/NDC80/CDC6/FBXO5/TTK/CENPF/ZWINT/XRCC3/DLGAP5/CCNB1/ESPL1/KIF2C/MKI67/BUB1B/MAD2L1/PTTG1/PLK1/CDT1/BUB1/UBE2C/RMI2/AURKB/RCC2/KNTC1	26
BP	GO:0010965	regulation of mitotic sister chromatid separation	22/809	65/18800	1.39474e-14	7.20548e-12	6.22837e-12	TACC3/SPDL1/TRIP13/NDC80/CDC6/FBXO5/TTK/CENPF/ZWINT/XRCC3/DLGAP5/CCNB1/ESPL1/BUB1B/MAD2L1/PTTG1/PLK1/CDT1/BUB1/UBE2C/AURKB/KNTC1	22
BP	GO:0033045	regulation of sister chromatid segregation	23/809	72/18800	1.46423e-14	7.20548e-12	6.22837e-12	TACC3/SPDL1/TRIP13/NDC80/CDC6/FBXO5/TTK/CENPF/ZWINT/XRCC3/DLGAP5/CCNB1/ESPL1/BUB1B/MAD2L1/PTTG1/PLK1/CDT1/BUB1/UBE2C/RMI2/AURKB/KNTC1	23
BP	GO:0051306	mitotic sister chromatid separation	22/809	68/18800	4.07357e-14	1.82237e-11	1.57524e-11	TACC3/SPDL1/TRIP13/NDC80/CDC6/FBXO5/TTK/CENPF/ZWINT/XRCC3/DLGAP5/CCNB1/ESPL1/BUB1B/MAD2L1/PTTG1/PLK1/CDT1/BUB1/UBE2C/AURKB/KNTC1	22
BP	GO:0007091	metaphase/anaphase transition of mitotic cell cycle	21/809	62/18800	5.47751e-14	2.24624e-11	1.94163e-11	TACC3/SPDL1/TRIP13/NDC80/CDC6/FBXO5/TTK/CENPF/ZWINT/XRCC3/DLGAP5/CCNB1/ESPL1/BUB1B/MAD2L1/PLK1/CDT1/BUB1/UBE2C/AURKB/KNTC1	21
BP	GO:0044772	mitotic cell cycle phase transition	57/809	440/18800	9.26057e-14	3.50548e-11	3.03012e-11	DBF4/ANLN/TACC3/SPDL1/TRIP13/GTSE1/RBL1/NDC80/ORC1/CDC6/CDC7/CDKN3/CDC25B/E2F1/RBBP8/CASP2/EZH2/UBE2S/FOXM1/FBXO5/TTK/CENPF/ZWINT/CKS2/XRCC3/DLGAP5/PKMYT1/CDKN1C/CCNB1/CDK4/ESPL1/GPNMB/CYP1A1/DTL/CDCA5/CDKN2A/CHEK1/BUB1B/CCNB2/CDC25C/CCNF/CDC25A/MAD2L1/MELK/PLK1/CDT1/BUB1/CDK1/RRM2/UBE2C/AURKB/RCC2/PLCB1/IQGAP3/KNTC1/MUC1/TRIM71	57
BP	GO:1905818	regulation of chromosome separation	22/809	72/18800	1.54544e-13	5.24379e-11	4.5327e-11	TACC3/SPDL1/TRIP13/NDC80/CDC6/FBXO5/TTK/CENPF/ZWINT/XRCC3/DLGAP5/CCNB1/ESPL1/BUB1B/MAD2L1/PTTG1/PLK1/CDT1/BUB1/UBE2C/AURKB/KNTC1	22
BP	GO:0044784	metaphase/anaphase transition of cell cycle	21/809	65/18800	1.59839e-13	5.24379e-11	4.5327e-11	TACC3/SPDL1/TRIP13/NDC80/CDC6/FBXO5/TTK/CENPF/ZWINT/XRCC3/DLGAP5/CCNB1/ESPL1/BUB1B/MAD2L1/PLK1/CDT1/BUB1/UBE2C/AURKB/KNTC1	21
BP	GO:0030071	regulation of mitotic metaphase/anaphase transition	20/809	60/18800	3.09812e-13	9.52865e-11	8.23651e-11	SPDL1/TRIP13/NDC80/CDC6/FBXO5/TTK/CENPF/ZWINT/XRCC3/DLGAP5/CCNB1/ESPL1/BUB1B/MAD2L1/PLK1/CDT1/BUB1/UBE2C/AURKB/KNTC1	20
BP	GO:0033046	negative regulation of sister chromatid segregation	17/809	43/18800	7.41561e-13	1.92064e-10	1.66019e-10	SPDL1/TRIP13/NDC80/FBXO5/TTK/CENPF/ZWINT/XRCC3/CCNB1/BUB1B/MAD2L1/PTTG1/PLK1/CDT1/BUB1/AURKB/KNTC1	17
BP	GO:0033048	negative regulation of mitotic sister chromatid segregation	17/809	43/18800	7.41561e-13	1.92064e-10	1.66019e-10	SPDL1/TRIP13/NDC80/FBXO5/TTK/CENPF/ZWINT/XRCC3/CCNB1/BUB1B/MAD2L1/PTTG1/PLK1/CDT1/BUB1/AURKB/KNTC1	17
BP	GO:2000816	negative regulation of mitotic sister chromatid separation	17/809	43/18800	7.41561e-13	1.92064e-10	1.66019e-10	SPDL1/TRIP13/NDC80/FBXO5/TTK/CENPF/ZWINT/XRCC3/CCNB1/BUB1B/MAD2L1/PTTG1/PLK1/CDT1/BUB1/AURKB/KNTC1	17
BP	GO:1902099	regulation of metaphase/anaphase transition of cell cycle	20/809	63/18800	8.82206e-13	2.17067e-10	1.87631e-10	SPDL1/TRIP13/NDC80/CDC6/FBXO5/TTK/CENPF/ZWINT/XRCC3/DLGAP5/CCNB1/ESPL1/BUB1B/MAD2L1/PLK1/CDT1/BUB1/UBE2C/AURKB/KNTC1	20
BP	GO:0051783	regulation of nuclear division	29/809	139/18800	1.1111e-12	2.60368e-10	2.2506e-10	SPDL1/TRIP13/NDC80/RAD51AP1/FBXO5/TTK/CDC20/NEK2/CENPF/ZWINT/XRCC3/DLGAP5/PKMYT1/LIF/CCNB1/ESPL1/MKI67/CHEK1/BUB1B/CDC25C/TGFA/MAD2L1/PLK1/CDT1/BUB1/SPHK1/AURKB/PLCB1/KNTC1	29
BP	GO:0033044	regulation of chromosome organization	36/809	212/18800	1.46041e-12	3.26667e-10	2.82369e-10	NCAPD2/DDX11/TACC3/SPDL1/TRIP13/MCM2/NDC80/CDC6/NCAPG/FBXO5/TTK/SMC4/NEK2/CENPF/NCAPH/ZWINT/XRCC3/DLGAP5/DNMT1/TOP2A/CCNB1/ESPL1/PKIB/ACTL6A/CDCA5/BUB1B/MAD2L1/PTTG1/PLK1/CDT1/BUB1/UBE2C/RMI2/AURKB/KNTC1/SRC	36
BP	GO:0051985	negative regulation of chromosome segregation	17/809	45/18800	1.79091e-12	3.67211e-10	3.17415e-10	SPDL1/TRIP13/NDC80/FBXO5/TTK/CENPF/ZWINT/XRCC3/CCNB1/BUB1B/MAD2L1/PTTG1/PLK1/CDT1/BUB1/AURKB/KNTC1	17
BP	GO:1905819	negative regulation of chromosome separation	17/809	45/18800	1.79091e-12	3.67211e-10	3.17415e-10	SPDL1/TRIP13/NDC80/FBXO5/TTK/CENPF/ZWINT/XRCC3/CCNB1/BUB1B/MAD2L1/PTTG1/PLK1/CDT1/BUB1/AURKB/KNTC1	17
BP	GO:0051304	chromosome separation	24/809	97/18800	2.04253e-12	4.02051e-10	3.47531e-10	TACC3/SPDL1/TRIP13/NDC80/CDC6/FBXO5/TTK/CENPF/NCAPH/ZWINT/XRCC3/DLGAP5/TOP2A/CCNB1/ESPL1/BUB1B/MAD2L1/PTTG1/PLK1/CDT1/BUB1/UBE2C/AURKB/KNTC1	24
BP	GO:0033047	regulation of mitotic sister chromatid segregation	17/809	46/18800	2.7279e-12	5.16307e-10	4.46293e-10	SPDL1/TRIP13/NDC80/FBXO5/TTK/CENPF/ZWINT/XRCC3/CCNB1/BUB1B/MAD2L1/PTTG1/PLK1/CDT1/BUB1/AURKB/KNTC1	17
BP	GO:0045841	negative regulation of mitotic metaphase/anaphase transition	16/809	40/18800	2.8497e-12	5.19384e-10	4.48953e-10	SPDL1/TRIP13/NDC80/FBXO5/TTK/CENPF/ZWINT/XRCC3/CCNB1/BUB1B/MAD2L1/PLK1/CDT1/BUB1/AURKB/KNTC1	16
BP	GO:0045839	negative regulation of mitotic nuclear division	17/809	48/18800	6.10208e-12	1.07244e-09	9.27012e-10	SPDL1/TRIP13/NDC80/FBXO5/TTK/CENPF/ZWINT/XRCC3/CCNB1/CHEK1/BUB1B/MAD2L1/PLK1/CDT1/BUB1/AURKB/KNTC1	17
BP	GO:0007088	regulation of mitotic nuclear division	25/809	111/18800	6.7737e-12	1.10531e-09	9.55422e-10	SPDL1/TRIP13/NDC80/FBXO5/TTK/NEK2/CENPF/ZWINT/XRCC3/DLGAP5/PKMYT1/CCNB1/ESPL1/MKI67/CHEK1/BUB1B/CDC25C/TGFA/MAD2L1/PLK1/CDT1/BUB1/SPHK1/AURKB/KNTC1	25
BP	GO:0051784	negative regulation of nuclear division	18/809	55/18800	6.82691e-12	1.10531e-09	9.55422e-10	SPDL1/TRIP13/NDC80/FBXO5/TTK/CENPF/ZWINT/XRCC3/LIF/CCNB1/CHEK1/BUB1B/MAD2L1/PLK1/CDT1/BUB1/AURKB/KNTC1	18
BP	GO:1902100	negative regulation of metaphase/anaphase transition of cell cycle	16/809	42/18800	6.96292e-12	1.10531e-09	9.55422e-10	SPDL1/TRIP13/NDC80/FBXO5/TTK/CENPF/ZWINT/XRCC3/CCNB1/BUB1B/MAD2L1/PLK1/CDT1/BUB1/AURKB/KNTC1	16
BP	GO:1901990	regulation of mitotic cell cycle phase transition	44/809	321/18800	9.91572e-12	1.52485e-09	1.31807e-09	ANLN/SPDL1/TRIP13/GTSE1/RBL1/NDC80/ORC1/CDC6/CDC7/CDC25B/E2F1/CASP2/EZH2/FBXO5/TTK/CENPF/ZWINT/XRCC3/DLGAP5/CDKN1C/CCNB1/CDK4/ESPL1/GPNMB/CYP1A1/DTL/CDCA5/CDKN2A/CHEK1/BUB1B/CDC25C/CDC25A/MAD2L1/PLK1/CDT1/BUB1/CDK1/RRM2/UBE2C/AURKB/RCC2/PLCB1/KNTC1/MUC1	44
BP	GO:0006268	DNA unwinding involved in DNA replication	12/809	22/18800	1.61718e-11	2.36873e-09	2.04752e-09	RAD51/MCM2/MCM6/CDC45/MCM5/GINS1/MCM4/MCM3/GINS2/HMGA1/RECQL4/MCM7	12
BP	GO:0007094	mitotic spindle assembly checkpoint signaling	15/809	38/18800	1.73287e-11	2.36873e-09	2.04752e-09	SPDL1/TRIP13/NDC80/TTK/CENPF/ZWINT/XRCC3/CCNB1/BUB1B/MAD2L1/PLK1/CDT1/BUB1/AURKB/KNTC1	15
BP	GO:0071173	spindle assembly checkpoint signaling	15/809	38/18800	1.73287e-11	2.36873e-09	2.04752e-09	SPDL1/TRIP13/NDC80/TTK/CENPF/ZWINT/XRCC3/CCNB1/BUB1B/MAD2L1/PLK1/CDT1/BUB1/AURKB/KNTC1	15
BP	GO:0071174	mitotic spindle checkpoint signaling	15/809	38/18800	1.73287e-11	2.36873e-09	2.04752e-09	SPDL1/TRIP13/NDC80/TTK/CENPF/ZWINT/XRCC3/CCNB1/BUB1B/MAD2L1/PLK1/CDT1/BUB1/AURKB/KNTC1	15
BP	GO:0031577	spindle checkpoint signaling	15/809	39/18800	2.70464e-11	3.59717e-09	3.10937e-09	SPDL1/TRIP13/NDC80/TTK/CENPF/ZWINT/XRCC3/CCNB1/BUB1B/MAD2L1/PLK1/CDT1/BUB1/AURKB/KNTC1	15
BP	GO:1901987	regulation of cell cycle phase transition	50/809	415/18800	4.69413e-11	6.0789e-09	5.25456e-09	DBF4/ANLN/SPDL1/TRIP13/GTSE1/RBL1/NDC80/ORC1/WDR76/CDC45/CDC6/MSH2/CDC7/CDC25B/E2F1/CASP2/EZH2/FBXO5/TTK/CENPF/ZWINT/XRCC3/DLGAP5/CDKN1C/CCNB1/CDK4/ESPL1/GPNMB/CYP1A1/DTL/CDCA5/CDKN2A/CHEK1/BUB1B/CDC25C/CDC25A/MAD2L1/PLK1/CDT1/BUB1/CDK1/RHNO1/RRM2/UBE2C/AURKB/RCC2/PLCB1/KNTC1/MUC1/H2AX	50
BP	GO:0000727	double-strand break repair via break-induced replication	9/809	12/18800	9.48619e-11	1.19696e-08	1.03465e-08	MCM2/MCM6/CDC45/CDC7/MCM5/MCM4/MCM3/GINS2/MCM7	9
BP	GO:2001251	negative regulation of chromosome organization	21/809	89/18800	1.28881e-10	1.58556e-08	1.37055e-08	SPDL1/TRIP13/MCM2/NDC80/FBXO5/TTK/CENPF/ZWINT/XRCC3/TOP2A/CCNB1/ESPL1/BUB1B/MAD2L1/PTTG1/PLK1/CDT1/BUB1/AURKB/KNTC1/SRC	21
BP	GO:0000075	cell cycle checkpoint signaling	29/809	170/18800	1.97015e-10	2.36466e-08	2.044e-08	SPDL1/TRIP13/GTSE1/NDC80/ORC1/WDR76/CDC45/CDC6/MSH2/E2F1/CASP2/TTK/CENPF/ZWINT/XRCC3/CCNB1/DTL/CHEK1/BUB1B/MAD2L1/PLK1/CDT1/BUB1/CDK1/RHNO1/AURKB/KNTC1/MUC1/H2AX	29
BP	GO:1902850	microtubule cytoskeleton organization involved in mitosis	27/809	151/18800	2.78265e-10	3.26034e-08	2.81822e-08	TACC3/SPDL1/NDC80/TPX2/KIF4A/MISP/MYBL2/TTK/CENPA/CDC20/STMN1/NEK2/DLGAP5/CCNB1/PSRC1/ESPL1/KIF23/KIF11/NUF2/SPC25/CENPH/RACGAP1/MAD2L1/PLK1/AURKB/FLNA/KIFC1	27
BP	GO:0006260	DNA replication	38/809	280/18800	3.49255e-10	3.99694e-08	3.45493e-08	DBF4/DDX11/RAD51/POLD1/MCM2/MCM6/ORC1/CDC45/CDC6/CDC7/MCM5/POLE2/GINS1/MCM4/FBXO5/MCM3/CHTF18/GINS2/ACTL6A/DSCC1/HMGA1/DTL/CHEK1/CHAF1B/TONSL/RECQL4/S100A11/RFC4/MCM7/PCLAF/CDT1/CDK1/RRM2/RMI2/TRAIP/NAP1L1/FAM111B/PRIM1	38
BP	GO:0007051	spindle organization	30/809	188/18800	5.16866e-10	5.78067e-08	4.99678e-08	TACC3/ASPM/SPAG5/NDC80/TPX2/KIF4A/MISP/MYBL2/FBXO5/TTK/CDC20/STMN1/NEK2/DLGAP5/CCNB1/PSRC1/ESPL1/KIF23/KIF11/NUF2/HAUS6/INCENP/SPC25/CENPH/CCNB2/RACGAP1/PLK1/AURKB/FLNA/KIFC1	30
BP	GO:0006261	DNA-templated DNA replication	27/809	159/18800	9.22721e-10	1.00905e-07	8.72214e-08	DBF4/DDX11/RAD51/POLD1/MCM2/MCM6/ORC1/CDC45/CDC6/CDC7/MCM5/POLE2/GINS1/MCM4/FBXO5/MCM3/CHTF18/GINS2/DSCC1/HMGA1/TONSL/RECQL4/RFC4/MCM7/CDT1/TRAIP/PRIM1	27
BP	GO:0009410	response to xenobiotic stimulus	47/809	411/18800	1.04267e-09	1.11543e-07	9.64168e-08	ITGA3/FMO1/BAK1/RAD51/KCNQ1/OXCT1/SMOX/E2F1/ABCC1/CA9/BLMH/SLC1A2/ENO2/GPLD1/CENPF/CYP2E1/GSTM1/CDK4/CYP2C9/CYP2C8/CYP1A1/CYP1A2/REN/NCEH1/CRHBP/ANKRD1/GLYAT/UCHL1/NAT2/FZD1/CYP3A4/TGFA/ATP1A1/TNFRSF11B/CYBB/MCM7/NNMT/CYP2S1/CDK1/SULT1B1/TYMS/KCNJ11/SRC/CYP2A13/SULT1C4/UGT1A3/HNF1B	47
BP	GO:0007093	mitotic cell cycle checkpoint signaling	24/809	130/18800	1.39024e-09	1.45561e-07	1.25822e-07	SPDL1/TRIP13/GTSE1/NDC80/ORC1/CDC6/MSH2/CASP2/TTK/CENPF/ZWINT/XRCC3/CCNB1/DTL/CHEK1/BUB1B/MAD2L1/PLK1/CDT1/BUB1/CDK1/AURKB/KNTC1/MUC1	24
BP	GO:0090068	positive regulation of cell cycle process	34/809	247/18800	2.04967e-09	2.10134e-07	1.81638e-07	DBF4/DDX11/SPAG5/NDC80/CDC6/CDC7/CDC25B/EZH2/RAD51AP1/FBXO5/ECT2/XRCC3/DLGAP5/CCNB1/CDK4/ESPL1/KIF23/CYP1A1/DTL/CDCA5/CDC25C/RACGAP1/TGFA/CDC25A/MAD2L1/CDT1/CDK1/RHNO1/RRM2/UBE2C/SPHK1/AURKB/RCC2/PLCB1	34
BP	GO:0008608	attachment of spindle microtubules to kinetochore	13/809	37/18800	2.1538e-09	2.16303e-07	1.86971e-07	SPAG5/NDC80/ECT2/NEK2/CCNB1/KIF2C/NUF2/SPC25/RACGAP1/SPC24/CDT1/AURKB/RCC2	13
BP	GO:0007346	regulation of mitotic cell cycle	51/809	478/18800	2.27161e-09	2.23571e-07	1.93254e-07	ANLN/SPDL1/TRIP13/GTSE1/RBL1/NDC80/ORC1/CDC6/MSH2/CDC7/CDC25B/E2F1/CASP2/EZH2/FBXO5/TTK/NEK2/CENPF/ZWINT/CKS2/XRCC3/DLGAP5/PKMYT1/CDKN1C/CCNB1/CDK4/ESPL1/GPNMB/CYP1A1/DTL/CDCA5/CDKN2A/MKI67/CHEK1/BUB1B/CDC25C/TGFA/CDC25A/MAD2L1/PLK1/CDT1/BUB1/CDK1/RRM2/UBE2C/SPHK1/AURKB/RCC2/PLCB1/KNTC1/MUC1	51
BP	GO:0007052	mitotic spindle organization	23/809	124/18800	2.77905e-09	2.64216e-07	2.28387e-07	TACC3/NDC80/TPX2/KIF4A/MISP/MYBL2/TTK/CDC20/STMN1/NEK2/DLGAP5/CCNB1/PSRC1/KIF23/KIF11/NUF2/SPC25/CENPH/RACGAP1/PLK1/AURKB/FLNA/KIFC1	23
BP	GO:0010948	negative regulation of cell cycle process	38/809	301/18800	2.79196e-09	2.64216e-07	2.28387e-07	SPDL1/TRIP13/GTSE1/RBL1/NDC80/ORC1/WDR76/CDC45/CDC6/MSH2/E2F1/CASP2/EZH2/FBXO5/TTK/NEK2/CENPF/ZWINT/XRCC3/LIF/CCNB1/ESPL1/GPNMB/DTL/CHEK1/BUB1B/CCNF/MAD2L1/PTTG1/PLK1/CDT1/BUB1/CDK1/RHNO1/AURKB/KNTC1/MUC1/H2AX	38
BP	GO:0051321	meiotic cell cycle	35/809	266/18800	3.98661e-09	3.70153e-07	3.19958e-07	NCAPD2/RAD51/ASPM/TRIP13/NDC80/CDC25B/RBBP8/RAD51AP1/FBXO5/TTK/SMC4/CDC20/NEK2/NCAPH/CKS2/PKMYT1/LIF/TOP2A/ESPL1/MNS1/P3H4/MAEL/NUF2/INCENP/BUB1B/CCNB2/CDC25C/CDC25A/PTTG1/PLK1/BUB1/C11orf80/EXO1/PLCB1/H2AX	35
BP	GO:0045786	negative regulation of cell cycle	44/809	387/18800	4.28893e-09	3.90849e-07	3.37847e-07	SPDL1/TRIP13/GTSE1/RBL1/NDC80/ORC1/WDR76/CDC45/CDC6/MSH2/E2F1/TGFB1/CASP2/EZH2/FBXO5/TTK/NEK2/CENPF/ZWINT/INHA/XRCC3/LIF/CDKN1C/CCNB1/ESPL1/GPNMB/DTL/CDKN2A/CHEK1/BUB1B/CCNF/MAD2L1/PTTG1/PLK1/CDT1/BUB1/CDK1/RHNO1/AURKB/ALOX15B/KNTC1/MUC1/MAPK12/H2AX	44
BP	GO:0051383	kinetochore organization	10/809	23/18800	1.41568e-08	1.26665e-06	1.09488e-06	NDC80/SMC4/CENPA/CENPF/DLGAP5/NUF2/CENPH/CDT1/KNTC1/CENPW	10
BP	GO:1901988	negative regulation of cell cycle phase transition	33/809	255/18800	1.67691e-08	1.47358e-06	1.27376e-06	SPDL1/TRIP13/GTSE1/RBL1/NDC80/ORC1/WDR76/CDC45/CDC6/MSH2/E2F1/CASP2/EZH2/FBXO5/TTK/CENPF/ZWINT/XRCC3/CCNB1/GPNMB/DTL/CHEK1/BUB1B/MAD2L1/PLK1/CDT1/BUB1/CDK1/RHNO1/AURKB/KNTC1/MUC1/H2AX	33
BP	GO:1903046	meiotic cell cycle process	29/809	207/18800	2.10563e-08	1.80449e-06	1.55979e-06	NCAPD2/RAD51/ASPM/TRIP13/NDC80/CDC25B/RAD51AP1/FBXO5/TTK/SMC4/CDC20/NCAPH/CKS2/LIF/TOP2A/ESPL1/P3H4/MAEL/NUF2/INCENP/BUB1B/CCNB2/CDC25C/CDC25A/PTTG1/PLK1/BUB1/C11orf80/PLCB1	29
BP	GO:1901991	negative regulation of mitotic cell cycle phase transition	27/809	183/18800	2.12681e-08	1.80449e-06	1.55979e-06	SPDL1/TRIP13/GTSE1/RBL1/NDC80/ORC1/CDC6/CASP2/EZH2/FBXO5/TTK/CENPF/ZWINT/XRCC3/CCNB1/GPNMB/DTL/CHEK1/BUB1B/MAD2L1/PLK1/CDT1/BUB1/CDK1/AURKB/KNTC1/MUC1	27
BP	GO:0034501	protein localization to kinetochore	9/809	19/18800	3.03198e-08	2.48673e-06	2.14951e-06	CENPQ/SPDL1/NDC80/TTK/CDT1/CDK1/AURKB/RCC2/KNTC1	9
BP	GO:1903083	protein localization to condensed chromosome	9/809	19/18800	3.03198e-08	2.48673e-06	2.14951e-06	CENPQ/SPDL1/NDC80/TTK/CDT1/CDK1/AURKB/RCC2/KNTC1	9
BP	GO:0045787	positive regulation of cell cycle	38/809	329/18800	3.22781e-08	2.60395e-06	2.25084e-06	DBF4/DDX11/SPAG5/NDC80/CDC6/CDC7/CDC25B/EZH2/RAD51AP1/FBXO5/ECT2/CKS2/XRCC3/DLGAP5/CCNB1/PSRC1/CDK4/ESPL1/KIF23/CYP1A1/DTL/CDCA5/CHEK1/CDC25C/RACGAP1/TGFA/CDC25A/MAD2L1/CDT1/CDK1/RHNO1/RRM2/UBE2C/SPHK1/AURKB/RCC2/PLCB1/SRC	38
BP	GO:0071459	protein localization to chromosome, centromeric region	10/809	25/18800	3.73933e-08	2.96795e-06	2.56547e-06	CENPQ/SPDL1/NDC80/TTK/CENPA/CDT1/CDK1/AURKB/RCC2/KNTC1	10
BP	GO:1901992	positive regulation of mitotic cell cycle phase transition	19/809	100/18800	4.40968e-08	3.44445e-06	2.97736e-06	CDC6/CDC7/CDC25B/FBXO5/DLGAP5/CCNB1/CDK4/ESPL1/CYP1A1/DTL/CDCA5/CDC25C/CDC25A/CDT1/CDK1/RRM2/UBE2C/RCC2/PLCB1	19
BP	GO:0071466	cellular response to xenobiotic stimulus	25/809	168/18800	5.93956e-08	4.56696e-06	3.94766e-06	FMO1/KCNQ1/SMOX/E2F1/GPLD1/CYP2E1/GSTM1/CYP2C9/CYP2C8/CYP1A1/CYP1A2/REN/NCEH1/CRHBP/ANKRD1/GLYAT/UCHL1/NAT2/CYP3A4/MCM7/CYP2S1/SULT1B1/CYP2A13/SULT1C4/UGT1A3	25
BP	GO:0051310	metaphase plate congression	15/809	65/18800	7.83583e-08	5.93232e-06	5.12787e-06	CENPQ/SPDL1/SPAG5/NDC80/CENPF/CCNB1/PSRC1/CDCA8/KIF2C/NUF2/CDCA5/INCENP/CDT1/AURKB/KIFC1	15
BP	GO:0032392	DNA geometric change	18/809	96/18800	1.23032e-07	9.17337e-06	7.92941e-06	DDX11/RAD51/MCM2/MCM6/CDC45/MCM5/GINS1/MCM4/MCM3/CHTF18/GINS2/TOP2A/DSCC1/HMGA1/RECQL4/RFC4/HMGB2/MCM7	18
BP	GO:0010971	positive regulation of G2/M transition of mitotic cell cycle	10/809	28/18800	1.33455e-07	9.802e-06	8.47279e-06	CDC7/CDC25B/FBXO5/CCNB1/CDK4/DTL/CDC25C/CDC25A/CDK1/RCC2	10
BP	GO:0140013	meiotic nuclear division	26/809	188/18800	1.46259e-07	1.05844e-05	9.14911e-06	RAD51/ASPM/TRIP13/NDC80/CDC25B/RAD51AP1/FBXO5/TTK/SMC4/CDC20/NCAPH/CKS2/LIF/TOP2A/ESPL1/P3H4/MAEL/NUF2/INCENP/BUB1B/CCNB2/PTTG1/PLK1/BUB1/C11orf80/PLCB1	26
BP	GO:0002455	humoral immune response mediated by circulating immunoglobulin	20/809	121/18800	2.18353e-07	1.53502e-05	1.32687e-05	C6/TREM2/HPX/C9/C4BPA/FOXJ1/C8A/EXO1/IGHG4/IGHV1-18/IGHV1-24/IGHV4-34/IGHV4-39/IGHV3-66/IGHV1-69/IGHV3-73/IGHV4-59/IGHV3-43/IGHV1-69D/IGHV7-4-1	20
BP	GO:0051225	spindle assembly	20/809	121/18800	2.18353e-07	1.53502e-05	1.32687e-05	ASPM/SPAG5/NDC80/TPX2/KIF4A/MISP/MYBL2/FBXO5/CDC20/NEK2/KIF23/KIF11/HAUS6/INCENP/CCNB2/RACGAP1/PLK1/AURKB/FLNA/KIFC1	20
BP	GO:0032508	DNA duplex unwinding	17/809	90/18800	2.45818e-07	1.70376e-05	1.47272e-05	DDX11/RAD51/MCM2/MCM6/CDC45/MCM5/GINS1/MCM4/MCM3/CHTF18/GINS2/TOP2A/DSCC1/HMGA1/RECQL4/RFC4/MCM7	17
BP	GO:1901989	positive regulation of cell cycle phase transition	20/809	123/18800	2.87579e-07	1.96372e-05	1.69742e-05	CDC6/CDC7/CDC25B/EZH2/FBXO5/DLGAP5/CCNB1/CDK4/ESPL1/CYP1A1/DTL/CDCA5/CDC25C/CDC25A/CDT1/CDK1/RRM2/UBE2C/RCC2/PLCB1	20
BP	GO:0051303	establishment of chromosome localization	16/809	81/18800	2.91305e-07	1.96372e-05	1.69742e-05	CENPQ/SPDL1/SPAG5/NDC80/CENPF/DLGAP5/CCNB1/PSRC1/CDCA8/KIF2C/NUF2/CDCA5/INCENP/CDT1/AURKB/KIFC1	16
BP	GO:0045930	negative regulation of mitotic cell cycle	29/809	234/18800	3.12963e-07	2.0812e-05	1.79898e-05	SPDL1/TRIP13/GTSE1/RBL1/NDC80/ORC1/CDC6/MSH2/CASP2/EZH2/FBXO5/TTK/CENPF/ZWINT/XRCC3/CDKN1C/CCNB1/GPNMB/DTL/CHEK1/BUB1B/MAD2L1/PLK1/CDT1/BUB1/CDK1/AURKB/KNTC1/MUC1	29
BP	GO:0006270	DNA replication initiation	11/809	38/18800	3.6273e-07	2.35751e-05	2.03782e-05	MCM2/MCM6/ORC1/CDC45/CDC6/MCM5/MCM4/MCM3/MCM7/CDT1/PRIM1	11
BP	GO:0051988	regulation of attachment of spindle microtubules to kinetochore	7/809	13/18800	3.64094e-07	2.35751e-05	2.03782e-05	SPAG5/ECT2/NEK2/CCNB1/RACGAP1/AURKB/RCC2	7
BP	GO:0071103	DNA conformation change	18/809	103/18800	3.72153e-07	2.3784e-05	2.05587e-05	DDX11/RAD51/MCM2/MCM6/CDC45/MCM5/GINS1/MCM4/MCM3/CHTF18/GINS2/TOP2A/DSCC1/HMGA1/RECQL4/RFC4/HMGB2/MCM7	18
BP	GO:1902751	positive regulation of cell cycle G2/M phase transition	10/809	31/18800	4.01007e-07	2.52995e-05	2.18687e-05	CDC7/CDC25B/FBXO5/CCNB1/CDK4/DTL/CDC25C/CDC25A/CDK1/RCC2	10
BP	GO:0050000	chromosome localization	16/809	83/18800	4.13693e-07	2.57694e-05	2.22749e-05	CENPQ/SPDL1/SPAG5/NDC80/CENPF/DLGAP5/CCNB1/PSRC1/CDCA8/KIF2C/NUF2/CDCA5/INCENP/CDT1/AURKB/KIFC1	16
BP	GO:0031638	zymogen activation	14/809	64/18800	4.30685e-07	2.64925e-05	2.29e-05	PRSS3/BAK1/CD5L/ENO1/F9/HGFAC/PLAU/SERPINE2/MMP14/CLEC3B/MELTF/ANXA2/HP/HPR	14
BP	GO:0045931	positive regulation of mitotic cell cycle	20/809	128/18800	5.57301e-07	3.38578e-05	2.92664e-05	CDC6/CDC7/CDC25B/FBXO5/DLGAP5/CCNB1/CDK4/ESPL1/CYP1A1/DTL/CDCA5/CDC25C/CDC25A/CDT1/CDK1/RRM2/UBE2C/SPHK1/RCC2/PLCB1	20
BP	GO:1905039	carboxylic acid transmembrane transport	22/809	152/18800	5.97382e-07	3.58502e-05	3.09887e-05	SLC6A13/SLC27A5/SLC7A8/ABCC1/SLC1A5/SFXN3/FOLR1/SLC1A2/SLC38A1/RGS2/RGS4/SLC2A1/SLC36A1/SLC7A10/SLC6A6/SLC7A1/SLC13A5/SLC16A3/SLC7A7/SLC1A7/SLC16A11/SLC6A9	22
BP	GO:1903825	organic acid transmembrane transport	22/809	153/18800	6.69916e-07	3.92539e-05	3.39309e-05	SLC6A13/SLC27A5/SLC7A8/ABCC1/SLC1A5/SFXN3/FOLR1/SLC1A2/SLC38A1/RGS2/RGS4/SLC2A1/SLC36A1/SLC7A10/SLC6A6/SLC7A1/SLC13A5/SLC16A3/SLC7A7/SLC1A7/SLC16A11/SLC6A9	22
BP	GO:0016064	immunoglobulin mediated immune response	27/809	216/18800	6.70053e-07	3.92539e-05	3.39309e-05	C6/MSH2/TREM2/TGFB1/NSD2/HPX/C9/C4BPA/FOXJ1/C8A/FCER1G/PRKCD/EXO1/CLCF1/IGHG4/IGHV1-18/IGHV1-24/IGHV4-34/IGHV4-39/IGHV3-66/IGHV1-69/IGHV3-73/IGHV4-59/IGHV3-43/HLA-DQB2/IGHV1-69D/IGHV7-4-1	27
BP	GO:1902969	mitotic DNA replication	7/809	14/18800	7.01091e-07	4.0589e-05	3.50849e-05	RAD51/MCM2/MCM6/CDC45/GINS1/MCM4/MCM3	7
BP	GO:0006956	complement activation	20/809	131/18800	8.14599e-07	4.66121e-05	4.02912e-05	C6/CD5L/TREM2/C9/C4BPA/FCN3/C8A/FCN2/IGHG4/IGHV1-18/IGHV1-24/IGHV4-34/IGHV4-39/IGHV3-66/IGHV1-69/IGHV3-73/IGHV4-59/IGHV3-43/IGHV1-69D/IGHV7-4-1	20
BP	GO:0044839	cell cycle G2/M phase transition	22/809	155/18800	8.39746e-07	4.74988e-05	4.10577e-05	NDC80/ORC1/CDC6/CDC7/CDC25B/FOXM1/FBXO5/CENPF/PKMYT1/CCNB1/CDK4/DTL/CHEK1/CCNB2/CDC25C/CDC25A/MELK/PLK1/CDK1/AURKB/RCC2/PLCB1	22
BP	GO:0019724	B cell mediated immunity	27/809	219/18800	8.81432e-07	4.92901e-05	4.26061e-05	C6/MSH2/TREM2/TGFB1/NSD2/HPX/C9/C4BPA/FOXJ1/C8A/FCER1G/PRKCD/EXO1/CLCF1/IGHG4/IGHV1-18/IGHV1-24/IGHV4-34/IGHV4-39/IGHV3-66/IGHV1-69/IGHV3-73/IGHV4-59/IGHV3-43/HLA-DQB2/IGHV1-69D/IGHV7-4-1	27
BP	GO:0006959	humoral immune response	34/809	317/18800	9.70822e-07	5.36788e-05	4.63996e-05	PRSS3/ALOX5/C6/CD5L/TREM2/HPX/C9/C4BPA/PI3/CXCL6/FOXJ1/FCN3/TNFRSF21/C8A/FCN2/S100A9/CXCL5/CXCL1/CXCL8/EXO1/PDCD1/IGHG4/IGHV1-18/IGHV1-24/IGHV4-34/IGHV4-39/IGHV3-66/IGHV1-69/IGHV3-73/IGHV4-59/IGHV3-43/PRSS2/IGHV1-69D/IGHV7-4-1	34
BP	GO:0015804	neutral amino acid transport	12/809	51/18800	1.25408e-06	6.857e-05	5.92716e-05	SLC7A8/SLC1A5/SFXN3/SLC1A2/SLC38A1/RGS2/RGS4/SLC36A1/SLC7A10/SLC6A6/SLC1A7/SLC6A9	12
BP	GO:0002443	leukocyte mediated immunity	43/809	457/18800	1.35355e-06	7.31957e-05	6.327e-05	SLAMF7/C6/LAT2/UNC13D/MSH2/TREM2/CHGA/JAG1/IL4I1/TGFB1/NSD2/HPX/C9/C4BPA/CXCL6/FOXJ1/HAVCR2/IL18/CYRIB/C8A/FCER1G/DNASE1L3/PRKCD/SYK/LGALS9/PTAFR/ITGAM/EXO1/CLCF1/LILRB4/IGHG4/IGHV1-18/IGHV1-24/IGHV4-34/IGHV4-39/IGHV3-66/IGHV1-69/IGHV3-73/IGHV4-59/IGHV3-43/HLA-DQB2/IGHV1-69D/IGHV7-4-1	43
BP	GO:0044786	cell cycle DNA replication	11/809	43/18800	1.42379e-06	7.61575e-05	6.58301e-05	DBF4/RAD51/MCM2/MCM6/CDC45/CDC7/GINS1/MCM4/FBXO5/MCM3/CDT1	11
BP	GO:0042759	long-chain fatty acid biosynthetic process	9/809	29/18800	2.22877e-06	0.000117933	0.000101941	ALOX5/CYP2E1/GSTM1/CYP2C9/CYP2C8/CYP1A1/CYP1A2/CYP3A4/ALOX15B	9
BP	GO:0000086	G2/M transition of mitotic cell cycle	20/809	140/18800	2.36922e-06	0.000124031	0.000107212	ORC1/CDC6/CDC7/CDC25B/FOXM1/FBXO5/CENPF/PKMYT1/CCNB1/CDK4/DTL/CHEK1/CDC25C/CDC25A/MELK/PLK1/CDK1/AURKB/RCC2/PLCB1	20
BP	GO:0033260	nuclear DNA replication	10/809	38/18800	3.25022e-06	0.000168362	0.000145531	DBF4/RAD51/MCM2/MCM6/CDC45/CDC7/GINS1/MCM4/MCM3/CDT1	10
BP	GO:0002449	lymphocyte mediated immunity	36/809	365/18800	3.37734e-06	0.000173124	0.000149647	SLAMF7/C6/UNC13D/MSH2/TREM2/JAG1/IL4I1/TGFB1/NSD2/HPX/C9/C4BPA/FOXJ1/HAVCR2/IL18/CYRIB/C8A/FCER1G/PRKCD/LGALS9/EXO1/CLCF1/LILRB4/IGHG4/IGHV1-18/IGHV1-24/IGHV4-34/IGHV4-39/IGHV3-66/IGHV1-69/IGHV3-73/IGHV4-59/IGHV3-43/HLA-DQB2/IGHV1-69D/IGHV7-4-1	36
BP	GO:0006805	xenobiotic metabolic process	17/809	108/18800	3.50884e-06	0.000176194	0.000152301	FMO1/SMOX/CYP2E1/GSTM1/CYP2C9/CYP2C8/CYP1A1/CYP1A2/NCEH1/GLYAT/NAT2/CYP3A4/CYP2S1/SULT1B1/CYP2A13/SULT1C4/UGT1A3	17
BP	GO:0006958	complement activation, classical pathway	17/809	108/18800	3.50884e-06	0.000176194	0.000152301	C6/TREM2/C9/C4BPA/C8A/IGHG4/IGHV1-18/IGHV1-24/IGHV4-34/IGHV4-39/IGHV3-66/IGHV1-69/IGHV3-73/IGHV4-59/IGHV3-43/IGHV1-69D/IGHV7-4-1	17
BP	GO:0010389	regulation of G2/M transition of mitotic cell cycle	16/809	97/18800	3.61532e-06	0.000179707	0.000155338	ORC1/CDC6/CDC7/CDC25B/FBXO5/CENPF/CCNB1/CDK4/DTL/CHEK1/CDC25C/CDC25A/PLK1/CDK1/AURKB/RCC2	16
BP	GO:0046942	carboxylic acid transport	30/809	279/18800	3.97197e-06	0.00019546	0.000168955	SLC6A13/DRD4/SLC27A5/SLC7A8/ABCC1/SLC1A5/SFXN3/FOLR1/SLC1A2/SLC38A1/RGS2/RGS4/SLC36A1/ABCC4/SLC6A8/SLC7A10/SLC6A6/SLC7A1/SLC13A5/SLC16A3/PTGES/SLC7A7/SLC1A7/SYK/SLC16A11/SLCO3A1/PLA2G2A/SLC6A9/NMB/UGT1A3	30
BP	GO:0006690	icosanoid metabolic process	18/809	121/18800	4.18437e-06	0.000203874	0.000176228	ALOX5/AKR1B1/PTGS1/ABCC1/CYP2E1/ALOX5AP/GSTM1/CYP2C9/CYP2C8/CYP1A1/CYP1A2/PTGES/CYP4A22/FABP5/SYK/CYP2S1/ALOX15B/CYP2A13	18
BP	GO:0045785	positive regulation of cell adhesion	41/809	446/18800	4.24911e-06	0.000204998	0.0001772	ITGA3/PLAUR/ALOX5/NCK2/CARMIL1/UNC13D/OLFM4/IL4I1/AGR2/PCK1/SOX4/LIF/EPO/EMILIN2/VTCN1/HAVCR2/ITGAV/SLC7A1/CHST4/IL18/CCL28/DAB2/CYRIB/SYK/STX3/ADAM9/NPNT/LGALS9/PTAFR/SAA1/CHST2/SOX12/CSF1/LILRB4/TNFRSF18/FLNA/SRC/ADGRG1/HLA-DQB2/CD24/PRSS2	41
BP	GO:0044771	meiotic cell cycle phase transition	6/809	12/18800	4.60953e-06	0.000220228	0.000190364	NDC80/CDC25B/TTK/CCNB2/CDC25C/CDC25A	6
BP	GO:0090307	mitotic spindle assembly	13/809	69/18800	6.53017e-06	0.00030899	0.000267089	TPX2/KIF4A/MISP/MYBL2/CDC20/NEK2/KIF23/KIF11/RACGAP1/PLK1/AURKB/FLNA/KIFC1	13
BP	GO:0042119	neutrophil activation	10/809	41/18800	6.85575e-06	0.000321306	0.000277735	CXCL6/IL18/FCER1G/DNASE1L3/PRKCD/SYK/PTAFR/CXCL8/ITGAM/PLA2G2A	10
BP	GO:0042445	hormone metabolic process	26/809	230/18800	7.03912e-06	0.00032538	0.000281256	AFP/AKR1B1/HIF1A/IL4I1/SPP1/SCPEP1/CYP2C9/CYP2C8/DUOXA2/DUOX2/CYP1A1/CYP1A2/CRABP2/CTSK/REN/PLA2G7/DAB2/CYP3A4/ATP1A1/CYP2S1/SULT1B1/BACE2/ADH1B/ADH4/AKR1B15/UGT1A3	26
BP	GO:0006910	phagocytosis, recognition	16/809	102/18800	7.07491e-06	0.00032538	0.000281256	TREM2/C4BPA/FCN3/FCN2/IGHG4/IGHV1-18/IGHV1-24/IGHV4-34/IGHV4-39/IGHV3-66/IGHV1-69/IGHV3-73/IGHV4-59/IGHV3-43/IGHV1-69D/IGHV7-4-1	16
BP	GO:0007143	female meiotic nuclear division	9/809	33/18800	7.35068e-06	0.000334932	0.000289514	TRIP13/NDC80/CDC25B/FBXO5/TTK/NCAPH/TOP2A/CCNB2/PLK1	9
BP	GO:0000725	recombinational repair	21/809	164/18800	7.83903e-06	0.000353907	0.000305915	RAD51/MCM2/MCM6/CDC45/CDC7/MCM5/RBBP8/MCM4/RAD51AP1/MCM3/HROB/XRCC3/GINS2/ACTL6A/CHEK1/TONSL/RECQL4/MCM7/RHNO1/RMI2/H2AX	21
BP	GO:0033559	unsaturated fatty acid metabolic process	17/809	115/18800	8.38585e-06	0.000374796	0.000323972	ALOX5/AKR1B1/PTGS1/CYP2E1/GSTM1/CYP2C9/CYP2C8/CYP1A1/CYP1A2/SCD5/PTGES/CYP4A22/ELOVL7/FABP5/CYP2S1/ALOX15B/CYP2A13	17
BP	GO:0019373	epoxygenase P450 pathway	7/809	19/18800	8.51846e-06	0.000374796	0.000323972	CYP2E1/CYP2C9/CYP2C8/CYP1A1/CYP1A2/CYP2S1/CYP2A13	7
BP	GO:0007080	mitotic metaphase plate congression	11/809	51/18800	8.60637e-06	0.000374796	0.000323972	SPDL1/NDC80/CCNB1/PSRC1/CDCA8/KIF2C/NUF2/CDCA5/CDT1/AURKB/KIFC1	11
BP	GO:0051445	regulation of meiotic cell cycle	11/809	51/18800	8.60637e-06	0.000374796	0.000323972	ASPM/TRIP13/CDC25B/RAD51AP1/FBXO5/TTK/CDC20/LIF/CDC25C/CDC25A/PLCB1	11
BP	GO:0030198	extracellular matrix organization	31/809	307/18800	9.9935e-06	0.000431386	0.000372887	COL9A2/FSCN1/FBLN1/LAMB1/COL9A3/MMP11/PAPLN/MMP9/APLP1/TGFB1/COMP/QSOX1/SOX9/POSTN/CTSV/SULF1/MMP7/COL2A1/P3H4/FKBP10/CTSK/MMP14/OLFML2B/MELTF/TNFRSF11B/SPINT1/SPINT2/NPNT/DDR1/MMP12/PRSS2	31
BP	GO:0043062	extracellular structure organization	31/809	308/18800	1.0667e-05	0.000456454	0.000394556	COL9A2/FSCN1/FBLN1/LAMB1/COL9A3/MMP11/PAPLN/MMP9/APLP1/TGFB1/COMP/QSOX1/SOX9/POSTN/CTSV/SULF1/MMP7/COL2A1/P3H4/FKBP10/CTSK/MMP14/OLFML2B/MELTF/TNFRSF11B/SPINT1/SPINT2/NPNT/DDR1/MMP12/PRSS2	31
BP	GO:0010817	regulation of hormone levels	43/809	496/18800	1.09087e-05	0.000462773	0.000400019	CFTR/ALOX5/KCNQ1/AFP/AACS/OXCT1/AKR1B1/SLC7A8/CHGA/HIF1A/IL4I1/GPLD1/SPP1/SCPEP1/INHA/SOX4/LIF/SNAP25/NIBAN2/CYP2C9/CYP2C8/DUOXA2/DUOX2/CYP1A1/CYP1A2/CRABP2/CTSK/REN/CRHBP/PLA2G7/DAB2/CYP3A4/ATP1A1/CYP2S1/SULT1B1/BACE2/KCNJ11/ADH1B/NMB/ADH4/AKR1B15/UGT1A3/HNF1B	43
BP	GO:0022617	extracellular matrix disassembly	12/809	62/18800	1.10452e-05	0.000464558	0.000401561	FSCN1/MMP11/MMP9/TGFB1/CTSV/MMP7/CTSK/MMP14/MELTF/DDR1/MMP12/PRSS2	12
BP	GO:0045229	external encapsulating structure organization	31/809	310/18800	1.21401e-05	0.000506283	0.000437628	COL9A2/FSCN1/FBLN1/LAMB1/COL9A3/MMP11/PAPLN/MMP9/APLP1/TGFB1/COMP/QSOX1/SOX9/POSTN/CTSV/SULF1/MMP7/COL2A1/P3H4/FKBP10/CTSK/MMP14/OLFML2B/MELTF/TNFRSF11B/SPINT1/SPINT2/NPNT/DDR1/MMP12/PRSS2	31
BP	GO:0010639	negative regulation of organelle organization	34/809	356/18800	1.25107e-05	0.000517352	0.000447197	TMSB10/SPDL1/CAPG/PFN2/TRIP13/MCM2/CARMIL1/NDC80/TPX2/TUBB4A/FBXO5/TTK/ARHGEF2/STMN1/CENPF/ZWINT/XRCC3/LIF/TOP2A/CCNB1/ESPL1/CHEK1/CYRIB/BUB1B/CCNF/PRKCD/MAD2L1/PTTG1/PLK1/CDT1/BUB1/AURKB/KNTC1/SRC	34
BP	GO:0043090	amino acid import	11/809	53/18800	1.27337e-05	0.000522189	0.000451377	SLC6A13/SLC7A8/SLC1A5/SFXN3/SLC1A2/RGS2/RGS4/SLC36A1/SLC6A6/SLC7A1/SLC6A9	11
BP	GO:0050867	positive regulation of cell activation	39/809	436/18800	1.36938e-05	0.000556921	0.000481399	NCK2/MSH2/TREM2/IL4I1/TGFB1/HAMP/NSD2/PLEK/PCK1/SOX4/EPO/VTCN1/HAVCR2/SLC7A1/IL18/CYRIB/MMP14/SYK/LGALS9/PTAFR/ITGAM/CLCF1/SOX12/LILRB4/SRC/IGHG4/IGHV1-18/IGHV1-24/IGHV4-34/IGHV4-39/IGHV3-66/IGHV1-69/IGHV3-73/IGHV4-59/IGHV3-43/HLA-DQB2/CD24/IGHV1-69D/IGHV7-4-1	39
BP	GO:0002696	positive regulation of leukocyte activation	38/809	421/18800	1.43803e-05	0.000580045	0.000501388	NCK2/MSH2/TREM2/IL4I1/TGFB1/HAMP/NSD2/PCK1/SOX4/EPO/VTCN1/HAVCR2/SLC7A1/IL18/CYRIB/MMP14/SYK/LGALS9/PTAFR/ITGAM/CLCF1/SOX12/LILRB4/SRC/IGHG4/IGHV1-18/IGHV1-24/IGHV4-34/IGHV4-39/IGHV3-66/IGHV1-69/IGHV3-73/IGHV4-59/IGHV3-43/HLA-DQB2/CD24/IGHV1-69D/IGHV7-4-1	38
BP	GO:1902749	regulation of cell cycle G2/M phase transition	16/809	108/18800	1.49273e-05	0.000597213	0.000516227	ORC1/CDC6/CDC7/CDC25B/FBXO5/CENPF/CCNB1/CDK4/DTL/CHEK1/CDC25C/CDC25A/PLK1/CDK1/AURKB/RCC2	16
BP	GO:0089718	amino acid import across plasma membrane	10/809	45/18800	1.66904e-05	0.00066015	0.00057063	SLC6A13/SLC7A8/SLC1A5/SLC1A2/RGS2/RGS4/SLC36A1/SLC6A6/SLC7A1/SLC6A9	10
BP	GO:0015711	organic anion transport	34/809	361/18800	1.67687e-05	0.00066015	0.00057063	CFTR/SLC6A13/DRD4/SLC27A5/SLC25A24/SLC7A8/ABCC1/SLC1A5/SFXN3/MFSD10/FOLR1/SLC1A2/SLC38A1/RGS2/RGS4/SLC2A1/SLC36A1/ABCC4/SLC6A8/SLC7A10/SLC6A6/SLC7A1/SLC13A5/SLC16A3/PTGES/SLC7A7/SLC1A7/SYK/SLC16A11/SLCO3A1/PLA2G2A/SLC6A9/NMB/UGT1A3	34
BP	GO:0019318	hexose metabolic process	26/809	242/18800	1.74742e-05	0.000682466	0.000589919	TKTL1/KCNQ1/PFKP/ENO1/AKR1B1/ENO2/GPLD1/LEPR/PCK1/GNMT/DYRK2/SDS/SOGA1/HKDC1/G6PD/FABP5/NNMT/GPT/DCXR/PFKFB3/CHST1/PHLDA2/KCNJ11/SRC/GCGR/PPP1R3G	26
BP	GO:0046394	carboxylic acid biosynthetic process	31/809	316/18800	1.77456e-05	0.000683149	0.00059051	AASS/ALOX5/OSBPL3/SLC27A5/PTGS1/TRIB3/APOA5/GLS/CTH/CYP2E1/ALOX5AP/GSTM1/SDS/CYP2C9/CYP2C8/CYP1A1/CYP1A2/CRABP2/SCD5/CYP39A1/PSPH/PTGES/ACSS1/CYP3A4/CYP4A22/ELOVL7/FABP5/SYK/ALOX15B/CYP8B1/PYCR1	31
BP	GO:0050864	regulation of B cell activation	23/809	200/18800	1.77694e-05	0.000683149	0.00059051	MSH2/IL4I1/TGFB1/NSD2/INHA/FOXJ1/TNFRSF21/MMP14/MNDA/SYK/CLCF1/IGHG4/IGHV1-18/IGHV1-24/IGHV4-34/IGHV4-39/IGHV3-66/IGHV1-69/IGHV3-73/IGHV4-59/IGHV3-43/IGHV1-69D/IGHV7-4-1	23
BP	GO:0000079	regulation of cyclin-dependent protein serine/threonine kinase activity	15/809	98/18800	1.84109e-05	0.000696921	0.000602415	CDC6/CDKN3/CKS2/PKMYT1/CDKN1C/CCNB1/PSRC1/CDKN2A/CCNB2/CDC25C/CCNF/CDC25A/PLK1/SFN/SRC	15
BP	GO:0006721	terpenoid metabolic process	15/809	98/18800	1.84109e-05	0.000696921	0.000602415	AKR1B1/RBP2/SCPEP1/CYP2E1/CYP2C9/CYP2C8/CYP1A1/CYP1A2/CRABP2/CYP3A4/CYP2S1/ADH1B/ADH4/AKR1B15/UGT1A3	15
BP	GO:0010232	vascular transport	14/809	87/18800	1.94485e-05	0.000725048	0.000626727	SLC6A13/SLC7A8/ABCC1/SLC1A5/SLC1A2/SLC38A1/LEPR/SLC2A1/ABCC4/SLC6A6/SLC7A1/FABP5/SLCO3A1/SLC6A9	14
BP	GO:0150104	transport across blood-brain barrier	14/809	87/18800	1.94485e-05	0.000725048	0.000626727	SLC6A13/SLC7A8/ABCC1/SLC1A5/SLC1A2/SLC38A1/LEPR/SLC2A1/ABCC4/SLC6A6/SLC7A1/FABP5/SLCO3A1/SLC6A9	14
BP	GO:0015849	organic acid transport	31/809	318/18800	2.0084e-05	0.000737562	0.000637544	SLC6A13/DRD4/SLC27A5/SLC7A8/ABCC1/SLC1A5/SFXN3/FOLR1/SLC1A2/SLC38A1/RBP2/RGS2/RGS4/SLC2A1/SLC36A1/ABCC4/SLC7A10/SLC6A6/SLC7A1/SLC13A5/SLC16A3/CRABP2/PTGES/SLC7A7/SLC1A7/FABP5/SYK/SLC16A11/PLA2G2A/SLC6A9/NMB	31
BP	GO:0016053	organic acid biosynthetic process	31/809	318/18800	2.0084e-05	0.000737562	0.000637544	AASS/ALOX5/OSBPL3/SLC27A5/PTGS1/TRIB3/APOA5/GLS/CTH/CYP2E1/ALOX5AP/GSTM1/SDS/CYP2C9/CYP2C8/CYP1A1/CYP1A2/CRABP2/SCD5/CYP39A1/PSPH/PTGES/ACSS1/CYP3A4/CYP4A22/ELOVL7/FABP5/SYK/ALOX15B/CYP8B1/PYCR1	31
BP	GO:0003333	amino acid transmembrane transport	15/809	100/18800	2.35685e-05	0.000859117	0.000742616	SLC6A13/SLC7A8/SLC1A5/SFXN3/SLC1A2/SLC38A1/RGS2/RGS4/SLC36A1/SLC7A10/SLC6A6/SLC7A1/SLC7A7/SLC1A7/SLC6A9	15
BP	GO:0005996	monosaccharide metabolic process	27/809	261/18800	2.3976e-05	0.000867543	0.000749899	TKTL1/KCNQ1/PFKP/ENO1/AKR1B1/ENO2/GPLD1/LEPR/SLC2A1/PCK1/GNMT/DYRK2/SDS/SOGA1/HKDC1/G6PD/FABP5/NNMT/GPT/DCXR/PFKFB3/CHST1/PHLDA2/KCNJ11/SRC/GCGR/PPP1R3G	27
BP	GO:0036230	granulocyte activation	10/809	47/18800	2.50596e-05	0.000900133	0.00077807	CXCL6/IL18/FCER1G/DNASE1L3/PRKCD/SYK/PTAFR/CXCL8/ITGAM/PLA2G2A	10
BP	GO:1904029	regulation of cyclin-dependent protein kinase activity	15/809	101/18800	2.65963e-05	0.00094841	0.0008198	CDC6/CDKN3/CKS2/PKMYT1/CDKN1C/CCNB1/PSRC1/CDKN2A/CCNB2/CDC25C/CCNF/CDC25A/PLK1/SFN/SRC	15
BP	GO:0002460	adaptive immune response based on somatic recombination of immune receptors built from immunoglobulin superfamily domains	34/809	370/18800	2.79083e-05	0.000988034	0.000854051	C6/UNC13D/MSH2/TREM2/JAG1/IL4I1/TGFB1/NSD2/HPX/C9/C4BPA/FOXJ1/HAVCR2/IL18/CYRIB/C8A/FCER1G/PRKCD/EXO1/CLCF1/LILRB4/IGHG4/IGHV1-18/IGHV1-24/IGHV4-34/IGHV4-39/IGHV3-66/IGHV1-69/IGHV3-73/IGHV4-59/IGHV3-43/HLA-DQB2/IGHV1-69D/IGHV7-4-1	34
BP	GO:0006310	DNA recombination	31/809	324/18800	2.88836e-05	0.00101526	0.000877582	RAD51/TRIP13/MCM2/MCM6/CDC45/MSH2/CDC7/MCM5/RBBP8/MCM4/TGFB1/NSD2/RAD51AP1/MCM3/HROB/XRCC3/GINS2/TOP2A/ACTL6A/CHEK1/TONSL/RECQL4/HMGB2/MCM7/RHNO1/C11orf80/EXO1/CLCF1/RMI2/KPNA2/H2AX	31
BP	GO:0051251	positive regulation of lymphocyte activation	34/809	371/18800	2.94929e-05	0.00102932	0.00088974	NCK2/MSH2/IL4I1/TGFB1/NSD2/PCK1/SOX4/EPO/VTCN1/HAVCR2/SLC7A1/IL18/CYRIB/MMP14/SYK/LGALS9/CLCF1/SOX12/LILRB4/SRC/IGHG4/IGHV1-18/IGHV1-24/IGHV4-34/IGHV4-39/IGHV3-66/IGHV1-69/IGHV3-73/IGHV4-59/IGHV3-43/HLA-DQB2/CD24/IGHV1-69D/IGHV7-4-1	34
BP	GO:0006909	phagocytosis	30/809	310/18800	3.12293e-05	0.00107585	0.000929955	TYRO3/UNC13D/TREM2/LIMK1/RAB34/LEPR/NCF2/C4BPA/ITGAV/FCN3/PIP4P2/FCER1G/FCN2/PRKCD/SYK/ITGAM/SPHK1/SRC/IGHG4/IGHV1-18/IGHV1-24/IGHV4-34/IGHV4-39/IGHV3-66/IGHV1-69/IGHV3-73/IGHV4-59/IGHV3-43/IGHV1-69D/IGHV7-4-1	30
BP	GO:0019369	arachidonic acid metabolic process	11/809	58/18800	3.12632e-05	0.00107585	0.000929955	ALOX5/PTGS1/CYP2E1/CYP2C9/CYP2C8/CYP1A1/CYP1A2/CYP4A22/CYP2S1/ALOX15B/CYP2A13	11
BP	GO:0071897	DNA biosynthetic process	22/809	194/18800	3.3377e-05	0.00114061	0.00098594	POLD1/POLE2/GINS1/NEK2/CENPF/HROB/CHTF18/GINS2/PKIB/NIBAN2/DSCC1/DTL/ANKRD1/CHEK1/RFC4/PCLAF/TK1/SPHK1/TYMS/AURKB/LIN9/SRC	22
BP	GO:0098657	import into cell	25/809	238/18800	3.68274e-05	0.00124971	0.00108024	SLC6A13/KCNQ1/DRD4/ATP1B3/SLC27A5/SLC7A8/TREM2/SLC1A5/FOLR1/SLC1A2/SLC38A1/RGS2/RGS4/SLC2A1/SLC36A1/SLC6A6/SNAP25/SLC7A1/SLC2A5/SLC1A7/ATP1A1/KCNK5/WNK2/KCNJ11/SLC6A9	25
BP	GO:0034508	centromere complex assembly	8/809	31/18800	3.70774e-05	0.00124971	0.00108024	CENPA/CENPF/HJURP/DLGAP5/CENPH/MIS18A/KNTC1/CENPW	8
BP	GO:0034502	protein localization to chromosome	14/809	93/18800	4.20121e-05	0.0014064	0.00121569	CENPQ/SPDL1/NDC80/MSH2/EZH2/TTK/CENPA/CDCA5/PLK1/CDT1/CDK1/AURKB/RCC2/KNTC1	14
BP	GO:0140694	non-membrane-bounded organelle assembly	34/809	379/18800	4.54385e-05	0.00151083	0.00130595	ANLN/ASPM/FSCN1/SPAG5/NDC80/TPX2/KIF4A/MISP/MYBL2/FBXO5/CENPA/CDC20/NEK2/CENPF/DLGAP5/FLNC/KIF23/KIF11/GRB7/HAUS6/ANKRD1/INCENP/CENPH/CCNB2/RACGAP1/CDS1/PLK1/KRT19/AURKB/KNTC1/FLNA/SRC/CENPW/KIFC1	34
BP	GO:0000281	mitotic cytokinesis	12/809	71/18800	4.59036e-05	0.00151605	0.00131047	ANLN/KIF4A/KIF20A/ECT2/CENPA/STMN1/ESPL1/KIF23/CEP55/INCENP/RACGAP1/PLK1	12
BP	GO:0072330	monocarboxylic acid biosynthetic process	23/809	215/18800	5.61403e-05	0.00184178	0.00159202	ALOX5/OSBPL3/SLC27A5/PTGS1/TRIB3/APOA5/CYP2E1/GSTM1/SDS/CYP2C9/CYP2C8/CYP1A1/CYP1A2/CRABP2/SCD5/CYP39A1/PTGES/ACSS1/CYP3A4/ELOVL7/FABP5/ALOX15B/CYP8B1	23
BP	GO:0006006	glucose metabolic process	22/809	201/18800	5.73459e-05	0.00186887	0.00161544	TKTL1/KCNQ1/PFKP/ENO1/ENO2/GPLD1/LEPR/PCK1/GNMT/DYRK2/SDS/SOGA1/G6PD/FABP5/NNMT/GPT/DCXR/PHLDA2/KCNJ11/SRC/GCGR/PPP1R3G	22
BP	GO:0001523	retinoid metabolic process	13/809	84/18800	5.83512e-05	0.00188912	0.00163295	AKR1B1/RBP2/SCPEP1/CYP2C8/CYP1A1/CYP1A2/CRABP2/CYP3A4/CYP2S1/ADH1B/ADH4/AKR1B15/UGT1A3	13
BP	GO:0002253	activation of immune response	34/809	386/18800	6.54305e-05	0.00210447	0.00181909	C6/CD5L/LAT2/TREM2/LIMK1/GPLD1/BTNL8/C9/C4BPA/VTCN1/FCN3/TNFRSF21/C8A/FCER1G/FCN2/SH2B2/MNDA/PRKCD/SYK/BTNL9/LILRB4/SRC/IGHG4/IGHV1-18/IGHV1-24/IGHV4-34/IGHV4-39/IGHV3-66/IGHV1-69/IGHV3-73/IGHV4-59/IGHV3-43/IGHV1-69D/IGHV7-4-1	34
BP	GO:0000724	double-strand break repair via homologous recombination	19/809	162/18800	7.13796e-05	0.0022809	0.0019716	RAD51/MCM2/MCM6/CDC45/CDC7/MCM5/RBBP8/MCM4/RAD51AP1/MCM3/XRCC3/GINS2/ACTL6A/CHEK1/TONSL/RECQL4/MCM7/RMI2/H2AX	19
BP	GO:0006044	N-acetylglucosamine metabolic process	6/809	18/18800	7.41451e-05	0.0023389	0.00202173	RENBP/GNPDA1/CHST3/CHST4/CHST2/CHST1	6
BP	GO:0051382	kinetochore assembly	6/809	18/18800	7.41451e-05	0.0023389	0.00202173	CENPA/CENPF/DLGAP5/CENPH/KNTC1/CENPW	6
BP	GO:0042573	retinoic acid metabolic process	8/809	34/18800	7.61025e-05	0.00236365	0.00204313	SCPEP1/CYP2C8/CYP1A1/CRABP2/CYP3A4/CYP2S1/ADH1B/UGT1A3	8
BP	GO:0031570	DNA integrity checkpoint signaling	16/809	123/18800	7.61686e-05	0.00236365	0.00204313	GTSE1/ORC1/WDR76/CDC45/CDC6/MSH2/E2F1/CASP2/DTL/CHEK1/PLK1/CDT1/CDK1/RHNO1/MUC1/H2AX	16
BP	GO:0061982	meiosis I cell cycle process	17/809	136/18800	7.63708e-05	0.00236365	0.00204313	RAD51/TRIP13/NDC80/CDC25B/RAD51AP1/FBXO5/CKS2/TOP2A/ESPL1/P3H4/MAEL/CCNB2/CDC25C/CDC25A/PTTG1/PLK1/C11orf80	17
BP	GO:0034754	cellular hormone metabolic process	17/809	137/18800	8.37663e-05	0.00257634	0.00222697	AFP/AKR1B1/IL4I1/SPP1/SCPEP1/CYP2C9/CYP2C8/CYP1A1/CYP1A2/CRABP2/DAB2/CYP3A4/CYP2S1/ADH1B/ADH4/AKR1B15/UGT1A3	17
BP	GO:0016101	diterpenoid metabolic process	13/809	87/18800	8.47395e-05	0.00259008	0.00223885	AKR1B1/RBP2/SCPEP1/CYP2C8/CYP1A1/CYP1A2/CRABP2/CYP3A4/CYP2S1/ADH1B/ADH4/AKR1B15/UGT1A3	13
BP	GO:0051255	spindle midzone assembly	5/809	12/18800	8.96451e-05	0.00272311	0.00235384	KIF4A/KIF23/INCENP/RACGAP1/AURKB	5
BP	GO:0006066	alcohol metabolic process	32/809	361/18800	9.44301e-05	0.00285086	0.00246427	CFTR/TKTL1/AKR1B1/SEC14L2/ISYNA1/APOA5/PLEK/LEPR/PCK1/CYP2C9/CYP2C8/CYP1A1/CYP1A2/PLPP2/CYP39A1/DAB2/ACSS1/G6PD/CYP3A4/SGPP2/MOGAT2/SOAT2/PTAFR/SULT1B1/APOF/SPHK1/PLCB1/ADH1B/SULT1C4/ADH4/AKR1B15/UGT1A3	32
BP	GO:0050871	positive regulation of B cell activation	18/809	152/18800	9.67782e-05	0.00290394	0.00251015	MSH2/TGFB1/NSD2/MMP14/SYK/CLCF1/IGHG4/IGHV1-18/IGHV1-24/IGHV4-34/IGHV4-39/IGHV3-66/IGHV1-69/IGHV3-73/IGHV4-59/IGHV3-43/IGHV1-69D/IGHV7-4-1	18
BP	GO:0007076	mitotic chromosome condensation	6/809	19/18800	0.000104434	0.00311467	0.00269231	NCAPD2/NCAPG/SMC4/NCAPH/CDCA5/PLK1	6
BP	GO:0051438	regulation of ubiquitin-protein transferase activity	10/809	56/18800	0.000121442	0.0036001	0.00311191	MAGEC2/TRIB3/LIMK1/UBE2S/FBXO5/CDC20/BUB1B/MAD2L1/PLK1/UBE2C	10
BP	GO:1902475	L-alpha-amino acid transmembrane transport	11/809	67/18800	0.000124062	0.00365574	0.00316	SLC7A8/SLC1A5/SLC1A2/SLC38A1/RGS2/RGS4/SLC7A10/SLC7A1/SLC7A7/SLC1A7/SLC6A9	11
BP	GO:0006302	double-strand break repair	26/809	273/18800	0.000133977	0.0039244	0.00339223	DDX11/RAD51/TRIP13/MCM2/MCM6/CDC45/MSH2/CDC7/MCM5/RBBP8/MCM4/NSD2/FOXM1/RAD51AP1/MCM3/XRCC3/GINS2/ACTL6A/CDCA5/CHEK1/TONSL/RECQL4/HMGB2/MCM7/RMI2/H2AX	26
BP	GO:0007144	female meiosis I	5/809	13/18800	0.000140518	0.00402028	0.00347511	TRIP13/NDC80/CDC25B/FBXO5/CCNB2	5
BP	GO:0015816	glycine transport	5/809	13/18800	0.000140518	0.00402028	0.00347511	SLC7A8/RGS2/RGS4/SLC36A1/SLC6A9	5
BP	GO:1900262	regulation of DNA-directed DNA polymerase activity	5/809	13/18800	0.000140518	0.00402028	0.00347511	GINS1/CHTF18/GINS2/DSCC1/RFC4	5
BP	GO:1900264	positive regulation of DNA-directed DNA polymerase activity	5/809	13/18800	0.000140518	0.00402028	0.00347511	GINS1/CHTF18/GINS2/DSCC1/RFC4	5
BP	GO:1903319	positive regulation of protein maturation	7/809	28/18800	0.000142598	0.00405621	0.00350617	ENO1/SOX4/MMP14/CLEC3B/MELTF/ANXA2/SRC	7
BP	GO:0120254	olefinic compound metabolic process	18/809	157/18800	0.000146802	0.0041518	0.00358879	ALOX5/AFP/AKR1B1/PTGS1/CYP2E1/CYP2C9/CYP2C8/CYP1A1/CYP1A2/DAB2/CYP3A4/CYP4A22/CYP2S1/ALOX15B/ADH1B/CYP2A13/ADH4/AKR1B15	18
BP	GO:0006720	isoprenoid metabolic process	15/809	117/18800	0.00014921	0.00419577	0.0036268	AKR1B1/RBP2/SCPEP1/CYP2E1/CYP2C9/CYP2C8/CYP1A1/CYP1A2/CRABP2/CYP3A4/CYP2S1/ADH1B/ADH4/AKR1B15/UGT1A3	15
BP	GO:0010638	positive regulation of organelle organization	39/809	487/18800	0.000153097	0.00428062	0.00370014	NCAPD2/PLAUR/DDX11/LIMCH1/PFN2/NCK2/FSCN1/SPAG5/CARMIL1/TREM2/KCTD17/HIF1A/MMP9/BMF/LIMK1/NCAPG/RAD51AP1/WASF1/SMC4/PLEK/NEK2/NCAPH/DLGAP5/BAIAP2L2/DNMT1/PLXNA3/PSRC1/ESPL1/PKIB/MNS1/SNX7/TGFA/CDT1/SPHK1/AURKB/PLCB1/ANXA2/SRC/MLLT11	39
BP	GO:0050853	B cell receptor signaling pathway	16/809	131/18800	0.000161853	0.00449989	0.00388968	LAT2/SH2B2/MNDA/SYK/IGHG4/IGHV1-18/IGHV1-24/IGHV4-34/IGHV4-39/IGHV3-66/IGHV1-69/IGHV3-73/IGHV4-59/IGHV3-43/IGHV1-69D/IGHV7-4-1	16
BP	GO:0071900	regulation of protein serine/threonine kinase activity	32/809	372/18800	0.00016446	0.00454668	0.00393012	DBF4/DRD4/FGFR1/CDC6/CDKN3/TRIB3/TGFB1/EZH2/DKK1/RGS2/CKS2/PKMYT1/CDKN1C/CCNB1/PSRC1/PKIB/CDKN2A/INCENP/DAB2/UCHL1/CCNB2/CDC25C/CCNF/TGFA/PRKCD/CDC25A/SYK/PLK1/ADAM9/SFN/SRC/CD24	32
BP	GO:0010810	regulation of cell-substrate adhesion	22/809	217/18800	0.000177391	0.00487675	0.00421544	ITGA3/LIMCH1/FBLN1/CARMIL1/UNC13D/JAG1/OLFM4/AGR2/PLAU/CDKN2A/CCL28/DAB2/FZD7/MMP14/MELTF/NPNT/RCC2/CSF1/FLNA/SRC/DDR1/MMP12	22
BP	GO:0098739	import across plasma membrane	20/809	188/18800	0.000180883	0.00494515	0.00427456	SLC6A13/KCNQ1/ATP1B3/SLC27A5/SLC7A8/SLC1A5/FOLR1/SLC1A2/RGS2/RGS4/SLC2A1/SLC36A1/SLC6A6/SLC7A1/SLC2A5/ATP1A1/KCNK5/WNK2/KCNJ11/SLC6A9	20
BP	GO:0051054	positive regulation of DNA metabolic process	25/809	263/18800	0.000184354	0.00501219	0.00433251	DBF4/DDX11/RAD51/MSH2/CDC7/GINS1/RBBP8/TGFB1/NSD2/FOXM1/RAD51AP1/NEK2/CHTF18/GINS2/PKIB/ACTL6A/DSCC1/RFC4/PRKCD/CDT1/CDK1/CLCF1/AURKB/H2AX/SRC	25
BP	GO:0051984	positive regulation of chromosome segregation	5/809	14/18800	0.000210856	0.00568036	0.00491007	CDC6/CCNB1/CDT1/AURKB/RCC2	5
BP	GO:0030261	chromosome condensation	9/809	49/18800	0.000211239	0.00568036	0.00491007	NCAPD2/NCAPG/SMC4/NCAPH/TOP2A/CDCA5/NCAPG2/PLK1/CDK1	9
BP	GO:0051604	protein maturation	28/809	314/18800	0.000229399	0.00613518	0.00530321	PRSS3/BAK1/CD5L/ENO1/TSPAN15/IFT52/F9/COMP/CASP2/HGFAC/NAA40/PLAU/SOX4/SERPINE2/DUOXA2/REN/PLA2G7/LTO1/MMP14/CLEC3B/MELTF/BACE2/ANXA2/SRC/KEL/MAGEA3/HP/HPR	28
BP	GO:0010876	lipid localization	36/809	446/18800	0.000232984	0.00619737	0.00535697	CFTR/KCNQ1/DRD4/OSBPL3/SLC27A5/TREM2/PLTP/ABCC1/MEST/APOA5/RBP2/SLC2A1/SPP1/ABCC4/CFHR4/HILPDA/ITGAV/ABCA8/CRABP2/REN/PTGES/DAB2/CDS1/PRKCD/FABP5/SYK/SOAT2/APOF/SLCO3A1/CYP8B1/ANXA2/ANO9/PLA2G2A/NMB/LPA/IKBKE	36
BP	GO:0045132	meiotic chromosome segregation	13/809	96/18800	0.00023431	0.00619914	0.0053585	TRIP13/TTK/SMC4/NCAPH/TOP2A/ESPL1/P3H4/MAEL/NUF2/BUB1B/PTTG1/PLK1/BUB1	13
BP	GO:0034446	substrate adhesion-dependent cell spreading	14/809	109/18800	0.000240754	0.00633556	0.00547642	FBLN1/CARMIL1/LAMB1/TYRO3/UNC13D/OLFM4/LAMA5/ITGAV/DAB2/FZD7/MELTF/RCC2/FLNA/SRC	14
BP	GO:0016331	morphogenesis of embryonic epithelium	17/809	150/18800	0.000255269	0.00668179	0.0057757	TEAD2/HIF1A/IFT52/TGFB1/FOLR1/PTK7/IFT57/SOX4/SOX9/LAMA5/SULF1/FZD1/CTHRC1/SPINT1/SPINT2/TRIM71/HNF1B	17
BP	GO:0007586	digestion	16/809	137/18800	0.00027247	0.00709432	0.00613229	PRSS3/KCNQ1/HAMP/APOA5/SOX9/GCNT3/SLC2A5/CYP39A1/TFF2/TFF1/INAVA/MOGAT2/SOAT2/CYP8B1/STK39/PRSS2	16
BP	GO:0001838	embryonic epithelial tube formation	15/809	124/18800	0.0002854	0.00739185	0.00638948	TEAD2/HIF1A/IFT52/TGFB1/FOLR1/PTK7/IFT57/SOX4/SOX9/FZD1/CTHRC1/SPINT1/SPINT2/TRIM71/HNF1B	15
BP	GO:0001676	long-chain fatty acid metabolic process	14/809	111/18800	0.000291655	0.00751432	0.00649534	ALOX5/SLC27A5/PTGS1/CYP2E1/GSTM1/CYP2C9/CYP2C8/CYP1A1/CYP1A2/CYP3A4/CYP4A22/CYP2S1/ALOX15B/CYP2A13	14
BP	GO:0001822	kidney development	27/809	303/18800	0.000297946	0.00763643	0.00660088	ITGA3/PROM1/AKR1B1/UPK3A/MMP9/JAG1/PTK7/CENPF/CNTRL/EPCAM/BICC1/SOX4/SOX9/GLIS2/LIF/FOXJ1/CDKN1C/LAMA5/SULF1/GCNT3/REN/GFRA1/CYP4A22/NPNT/HOXB7/CD24/HNF1B	27
BP	GO:0000212	meiotic spindle organization	5/809	15/18800	0.000305115	0.00766057	0.00662176	ASPM/NDC80/FBXO5/ESPL1/CCNB2	5
BP	GO:0006271	DNA strand elongation involved in DNA replication	5/809	15/18800	0.000305115	0.00766057	0.00662176	GINS1/MCM4/MCM3/RFC4/MCM7	5
BP	GO:0010755	regulation of plasminogen activation	5/809	15/18800	0.000305115	0.00766057	0.00662176	ENO1/SERPINE2/CLEC3B/MELTF/ANXA2	5
BP	GO:0051315	attachment of mitotic spindle microtubules to kinetochore	5/809	15/18800	0.000305115	0.00766057	0.00662176	NDC80/KIF2C/NUF2/CDT1/AURKB	5
BP	GO:0050892	intestinal absorption	8/809	41/18800	0.00030682	0.00766428	0.00662496	KCNQ1/HAMP/APOA5/GCNT3/SLC2A5/MOGAT2/SOAT2/CYP8B1	8
BP	GO:0007162	negative regulation of cell adhesion	27/809	305/18800	0.000330771	0.00822082	0.00710603	FBLN1/SEMA6A/JAG1/IL4I1/TGFB1/PLXNA1/EPCAM/FOXJ1/PLXNA3/VTCN1/HAVCR2/SERPINE2/GPNMB/TNFRSF21/CDKN2A/CCL28/FZD7/MMP14/PRKCD/MELTF/SPINT2/LGALS9/RCC2/MUC1/LILRB4/SRC/MMP12	27
BP	GO:0090329	regulation of DNA-templated DNA replication	9/809	52/18800	0.000337117	0.0083189	0.00719081	DBF4/CDC7/GINS1/FBXO5/CHTF18/GINS2/DSCC1/RFC4/CDT1	9
BP	GO:0051656	establishment of organelle localization	33/809	404/18800	0.000338098	0.0083189	0.00719081	CENPQ/SPDL1/SPAG5/NDC80/LAT2/UNC13D/MISP/CHGA/HIF1A/WASF1/CENPA/CENPF/DLGAP5/AP1M2/LLGL1/CCNB1/PSRC1/CDCA8/BICDL1/ESPL1/KIF2C/NUF2/CDCA5/INCENP/UCHL1/MAD2L1/SYK/PLK1/CDT1/LGALS9/AURKB/TMEM201/KIFC1	33
BP	GO:0016485	protein processing	23/809	243/18800	0.00034931	0.00855202	0.00739231	PRSS3/BAK1/CD5L/ENO1/IFT52/F9/COMP/CASP2/HGFAC/PLAU/SERPINE2/REN/PLA2G7/MMP14/CLEC3B/MELTF/BACE2/ANXA2/SRC/KEL/MAGEA3/HP/HPR	23
BP	GO:0061640	cytoskeleton-dependent cytokinesis	13/809	100/18800	0.000352581	0.00858935	0.00742459	ANLN/KIF4A/KIF20A/ECT2/CENPA/STMN1/ESPL1/KIF23/CEP55/INCENP/RACGAP1/PLK1/AURKB	13
BP	GO:0008037	cell recognition	22/809	228/18800	0.000356793	0.00864915	0.00747628	NCK2/TREM2/FOLR1/C4BPA/HAVCR2/FCN3/TNFRSF21/CLGN/FCN2/NDN/IGHG4/IGHV1-18/IGHV1-24/IGHV4-34/IGHV4-39/IGHV3-66/IGHV1-69/IGHV3-73/IGHV4-59/IGHV3-43/IGHV1-69D/IGHV7-4-1	22
BP	GO:0071214	cellular response to abiotic stimulus	28/809	323/18800	0.000363797	0.00871662	0.0075346	BAK1/RAD51/POLD1/AKR1B1/MMP9/BMF/HAMP/CASP2/RAD51AP1/GPLD1/ECT2/ARHGEF2/SLC2A1/PCK1/SOX9/EPO/ANKRD1/CHEK1/MAPK13/PRKCD/CDC25A/PBK/PTAFR/RHNO1/AURKB/H2AW/H2AX/STK39	28
BP	GO:0104004	cellular response to environmental stimulus	28/809	323/18800	0.000363797	0.00871662	0.0075346	BAK1/RAD51/POLD1/AKR1B1/MMP9/BMF/HAMP/CASP2/RAD51AP1/GPLD1/ECT2/ARHGEF2/SLC2A1/PCK1/SOX9/EPO/ANKRD1/CHEK1/MAPK13/PRKCD/CDC25A/PBK/PTAFR/RHNO1/AURKB/H2AW/H2AX/STK39	28
BP	GO:0030574	collagen catabolic process	8/809	42/18800	0.00036489	0.00871662	0.0075346	MRC2/MMP11/MMP9/MMP7/CTSK/MMP14/MMP12/PRSS2	8
BP	GO:0034644	cellular response to UV	12/809	88/18800	0.000377614	0.008977	0.00775967	BAK1/POLD1/MMP9/BMF/CHEK1/MAPK13/PRKCD/CDC25A/PBK/RHNO1/AURKB/H2AW	12
BP	GO:0019835	cytolysis	6/809	24/18800	0.000430874	0.0101451	0.00876939	C6/TGFB1/MMD/C9/C8A/PLA2G2A	6
BP	GO:1904666	regulation of ubiquitin protein ligase activity	6/809	24/18800	0.000430874	0.0101451	0.00876939	UBE2S/FBXO5/CDC20/MAD2L1/PLK1/UBE2C	6
BP	GO:0030856	regulation of epithelial cell differentiation	17/809	157/18800	0.000437788	0.0102588	0.00886767	PROM1/MMP9/JAG1/ESRP1/EZH2/SOX9/LIF/FOXJ1/CDKN1C/CD109/SPRED1/TMEM100/SFN/ETV4/ALOX15B/PLCB1/CD24	17
BP	GO:0097193	intrinsic apoptotic signaling pathway	26/809	295/18800	0.000452488	0.010528	0.00910035	PLAUR/BAK1/NCK2/ENO1/TREM2/HIF1A/MMP9/TRIB3/E2F1/GSDME/CASP2/ARHGEF2/DYRK2/EPO/BCL2A1/MAEL/S100A9/PRKCD/MELK/SFN/MUC1/SRC/MLLT11/MAGEA3/IKBKE/CD24	26
BP	GO:0002274	myeloid leukocyte activation	22/809	232/18800	0.000453554	0.010528	0.00910035	LAT2/UNC13D/TREM2/CHGA/NDRG1/HAMP/CXCL6/HAVCR2/IL18/FCER1G/DNASE1L3/PRKCD/SYK/ADAM9/LGALS9/PTAFR/CXCL8/ITGAM/SPHK1/CSF1/LILRB4/PLA2G2A	22
BP	GO:0072001	renal system development	27/809	312/18800	0.000472221	0.0109099	0.00943042	ITGA3/PROM1/AKR1B1/UPK3A/MMP9/JAG1/PTK7/CENPF/CNTRL/EPCAM/BICC1/SOX4/SOX9/GLIS2/LIF/FOXJ1/CDKN1C/LAMA5/SULF1/GCNT3/REN/GFRA1/CYP4A22/NPNT/HOXB7/CD24/HNF1B	27
BP	GO:0007127	meiosis I	15/809	130/18800	0.000476712	0.0109621	0.00947561	RAD51/TRIP13/NDC80/CDC25B/RAD51AP1/FBXO5/CKS2/TOP2A/ESPL1/P3H4/MAEL/CCNB2/PTTG1/PLK1/C11orf80	15
BP	GO:0001841	neural tube formation	13/809	104/18800	0.000518231	0.0117767	0.0101797	TEAD2/HIF1A/IFT52/TGFB1/FOLR1/PTK7/IFT57/SOX4/FZD1/CTHRC1/SPINT1/SPINT2/TRIM71	13
BP	GO:0022600	digestive system process	13/809	104/18800	0.000518231	0.0117767	0.0101797	KCNQ1/HAMP/APOA5/SOX9/GCNT3/SLC2A5/TFF2/TFF1/INAVA/MOGAT2/SOAT2/CYP8B1/STK39	13
BP	GO:0051653	spindle localization	9/809	55/18800	0.000519314	0.0117767	0.0101797	SPDL1/ASPM/NDC80/MISP/CENPA/LLGL1/ESPL1/MAD2L1/PLK1	9
BP	GO:0048771	tissue remodeling	18/809	174/18800	0.000523925	0.0118268	0.010223	BAK1/HIF1A/JAG1/TGFB1/HAMP/LEPR/SPP1/LIF/GPNMB/P3H4/CTSK/IL18/MMP14/TNFRSF11B/CTHRC1/SYK/FLNA/SRC	18
BP	GO:0031639	plasminogen activation	6/809	25/18800	0.000546474	0.0121683	0.0105182	ENO1/PLAU/SERPINE2/CLEC3B/MELTF/ANXA2	6
BP	GO:0042178	xenobiotic catabolic process	6/809	25/18800	0.000546474	0.0121683	0.0105182	GSTM1/CYP2C9/CYP2C8/CYP1A1/CYP1A2/CYP3A4	6
BP	GO:1901071	glucosamine-containing compound metabolic process	6/809	25/18800	0.000546474	0.0121683	0.0105182	RENBP/GNPDA1/CHST3/CHST4/CHST2/CHST1	6
BP	GO:0034308	primary alcohol metabolic process	13/809	105/18800	0.00056865	0.0124122	0.0107291	TKTL1/AKR1B1/CYP2C8/CYP1A1/CYP1A2/DAB2/ACSS1/CYP3A4/SULT1B1/ADH1B/SULT1C4/ADH4/AKR1B15	13
BP	GO:0051231	spindle elongation	4/809	10/18800	0.000580476	0.0124122	0.0107291	KIF4A/KIF23/RACGAP1/AURKB	4
BP	GO:0097267	omega-hydroxylase P450 pathway	4/809	10/18800	0.000580476	0.0124122	0.0107291	CYP2C9/CYP2C8/CYP1A1/CYP1A2	4
BP	GO:1901993	regulation of meiotic cell cycle phase transition	4/809	10/18800	0.000580476	0.0124122	0.0107291	CDC25B/TTK/CDC25C/CDC25A	4
BP	GO:0002429	immune response-activating cell surface receptor signaling pathway	26/809	300/18800	0.000583269	0.0124122	0.0107291	LAT2/LIMK1/GPLD1/BTNL8/VTCN1/TNFRSF21/FCER1G/SH2B2/MNDA/PRKCD/SYK/BTNL9/LILRB4/SRC/IGHG4/IGHV1-18/IGHV1-24/IGHV4-34/IGHV4-39/IGHV3-66/IGHV1-69/IGHV3-73/IGHV4-59/IGHV3-43/IGHV1-69D/IGHV7-4-1	26
BP	GO:0002757	immune response-activating signal transduction	26/809	300/18800	0.000583269	0.0124122	0.0107291	LAT2/LIMK1/GPLD1/BTNL8/VTCN1/TNFRSF21/FCER1G/SH2B2/MNDA/PRKCD/SYK/BTNL9/LILRB4/SRC/IGHG4/IGHV1-18/IGHV1-24/IGHV4-34/IGHV4-39/IGHV3-66/IGHV1-69/IGHV3-73/IGHV4-59/IGHV3-43/IGHV1-69D/IGHV7-4-1	26
BP	GO:0009404	toxin metabolic process	5/809	17/18800	0.000585173	0.0124122	0.0107291	FMO1/CYP1A1/CYP1A2/CYP3A4/CYP2A13	5
BP	GO:0020027	hemoglobin metabolic process	5/809	17/18800	0.000585173	0.0124122	0.0107291	HIF1A/HPX/INHA/EPO/SLC6A9	5
BP	GO:0090231	regulation of spindle checkpoint	5/809	17/18800	0.000585173	0.0124122	0.0107291	NDC80/XRCC3/CCNB1/MAD2L1/CDT1	5
BP	GO:0090266	regulation of mitotic cell cycle spindle assembly checkpoint	5/809	17/18800	0.000585173	0.0124122	0.0107291	NDC80/XRCC3/CCNB1/MAD2L1/CDT1	5
BP	GO:1903504	regulation of mitotic spindle checkpoint	5/809	17/18800	0.000585173	0.0124122	0.0107291	NDC80/XRCC3/CCNB1/MAD2L1/CDT1	5
BP	GO:0045933	positive regulation of muscle contraction	8/809	45/18800	0.000594707	0.0125603	0.0108571	KCNQ1/ENO1/CHGA/RGS2/ATP1A1/NPNT/PTAFR/SPHK1	8
BP	GO:0071824	protein-DNA complex subunit organization	22/809	237/18800	0.00060613	0.0127469	0.0110183	RAD51/MCM2/SMARCD3/CDC45/ASF1B/CENPA/CENPF/HJURP/SOX9/DLGAP5/HMGA1/CENPH/MIS18A/CHAF1B/HMGB2/CDT1/H2AW/KNTC1/NAP1L1/H2AX/CENPW/HNF1B	22
BP	GO:0040001	establishment of mitotic spindle localization	7/809	35/18800	0.000622974	0.0129935	0.0112315	SPDL1/NDC80/MISP/CENPA/ESPL1/MAD2L1/PLK1	7
BP	GO:1903317	regulation of protein maturation	10/809	68/18800	0.000623141	0.0129935	0.0112315	ENO1/IFT52/SOX4/SERPINE2/MMP14/CLEC3B/MELTF/ANXA2/SRC/MAGEA3	10
BP	GO:0006633	fatty acid biosynthetic process	17/809	162/18800	0.000628912	0.0130586	0.0112877	ALOX5/PTGS1/TRIB3/APOA5/CYP2E1/GSTM1/CYP2C9/CYP2C8/CYP1A1/CYP1A2/SCD5/PTGES/ACSS1/CYP3A4/ELOVL7/FABP5/ALOX15B	17
BP	GO:0001655	urogenital system development	29/809	352/18800	0.000660052	0.0136475	0.0117969	ITGA3/PROM1/TNC/AKR1B1/UPK3A/MMP9/JAG1/PTK7/CENPF/CNTRL/EPCAM/BICC1/SOX4/SOX9/GLIS2/LIF/FOXJ1/CDKN1C/LAMA5/SULF1/GCNT3/REN/GFRA1/CYP4A22/NPNT/ALOX15B/HOXB7/CD24/HNF1B	29
BP	GO:0042113	B cell activation	28/809	336/18800	0.000679671	0.013955	0.0120627	BAK1/LAT2/MSH2/IL4I1/TGFB1/EZH2/NSD2/INHA/FOXJ1/TNFRSF21/MMP14/MNDA/PRKCD/SYK/EXO1/CLCF1/IGHG4/IGHV1-18/IGHV1-24/IGHV4-34/IGHV4-39/IGHV3-66/IGHV1-69/IGHV3-73/IGHV4-59/IGHV3-43/IGHV1-69D/IGHV7-4-1	28
BP	GO:0046456	icosanoid biosynthetic process	9/809	57/18800	0.000680595	0.013955	0.0120627	ALOX5/PTGS1/ALOX5AP/CYP2C9/CYP2C8/PTGES/CYP4A22/FABP5/SYK	9
BP	GO:0010954	positive regulation of protein processing	6/809	26/18800	0.000684794	0.0139829	0.0120867	ENO1/MMP14/CLEC3B/MELTF/ANXA2/SRC	6
BP	GO:0001701	in utero embryonic development	31/809	387/18800	0.000700276	0.0142399	0.0123089	C6/MSH2/HIF1A/GINS1/RBBP8/ASF1B/MDFI/DBN1/NEK2/LIF/CDKN1C/CCNB1/TTLL4/ACTL6A/FKBP10/PSPH/NCAPG2/CHEK1/CCNB2/SLC34A2/CCDC24/PLCD3/SPINT1/TMEM100/SPINT2/TM4SF1/CHST11/KRT19/RRM2/PHLDA2/HNF1B	31
BP	GO:0016051	carbohydrate biosynthetic process	20/809	209/18800	0.000720828	0.0145975	0.012618	AKR1B1/TGFB1/ISYNA1/ENO2/PLEK/LEPR/PCK1/GNMT/DYRK2/SDS/SOGA1/B3GNT7/G6PD/NNMT/GPT/PTAFR/CHST11/B3GNT3/PPP1R3G/B3GNT9	20
BP	GO:0051294	establishment of spindle orientation	7/809	36/18800	0.000744979	0.0150248	0.0129873	SPDL1/NDC80/MISP/CENPA/LLGL1/MAD2L1/PLK1	7
BP	GO:0072175	epithelial tube formation	15/809	136/18800	0.000768473	0.0154353	0.0133422	TEAD2/HIF1A/IFT52/TGFB1/FOLR1/PTK7/IFT57/SOX4/SOX9/FZD1/CTHRC1/SPINT1/SPINT2/TRIM71/HNF1B	15
BP	GO:0007096	regulation of exit from mitosis	5/809	18/18800	0.000781722	0.0155743	0.0134623	ANLN/CDKN1C/CDCA5/UBE2C/KNTC1	5
BP	GO:0050665	hydrogen peroxide biosynthetic process	5/809	18/18800	0.000781722	0.0155743	0.0134623	DUOXA2/DUOX2/CYP1A1/CYP1A2/CYBB	5
BP	GO:0006869	lipid transport	31/809	391/18800	0.000829255	0.0163926	0.0141697	CFTR/KCNQ1/DRD4/OSBPL3/SLC27A5/PLTP/ABCC1/APOA5/RBP2/SLC2A1/SPP1/ABCC4/CFHR4/ITGAV/ABCA8/CRABP2/REN/PTGES/DAB2/PRKCD/FABP5/SYK/SOAT2/APOF/SLCO3A1/CYP8B1/ANXA2/ANO9/PLA2G2A/NMB/LPA	31
BP	GO:0099024	plasma membrane invagination	15/809	137/18800	0.000829457	0.0163926	0.0141697	TREM2/ITGAM/AURKB/IGHG4/IGHV1-18/IGHV1-24/IGHV4-34/IGHV4-39/IGHV3-66/IGHV1-69/IGHV3-73/IGHV4-59/IGHV3-43/IGHV1-69D/IGHV7-4-1	15
BP	GO:0060623	regulation of chromosome condensation	4/809	11/18800	0.000881197	0.0172764	0.0149336	NCAPD2/NCAPG/SMC4/NCAPH	4
BP	GO:1904668	positive regulation of ubiquitin protein ligase activity	4/809	11/18800	0.000881197	0.0172764	0.0149336	UBE2S/CDC20/PLK1/UBE2C	4
BP	GO:0008210	estrogen metabolic process	7/809	37/18800	0.000885126	0.0172846	0.0149407	CYP2C9/CYP2C8/CYP1A1/CYP1A2/CYP3A4/AKR1B15/UGT1A3	7
BP	GO:0002768	immune response-regulating cell surface receptor signaling pathway	27/809	328/18800	0.00100957	0.0196368	0.0169739	LAT2/LIMK1/GPLD1/BTNL8/VTCN1/TNFRSF21/FCER1G/SH2B2/MNDA/PRKCD/SYK/BTNL9/LILRB4/SRC/IGHG4/IGHV1-18/IGHV1-24/IGHV4-34/IGHV4-39/IGHV3-66/IGHV1-69/IGHV3-73/IGHV4-59/IGHV3-43/CD24/IGHV1-69D/IGHV7-4-1	27
BP	GO:0002283	neutrophil activation involved in immune response	5/809	19/18800	0.00102361	0.0197537	0.017075	FCER1G/DNASE1L3/SYK/PTAFR/ITGAM	5
BP	GO:0070989	oxidative demethylation	5/809	19/18800	0.00102361	0.0197537	0.017075	CYP3A43/CYP2C9/CYP2C8/CYP1A2/CYP3A4	5
BP	GO:0010742	macrophage derived foam cell differentiation	7/809	38/18800	0.00104525	0.0200879	0.0173638	TGFB1/ITGAV/IL18/SOAT2/ALOX15B/CSF1/PLA2G2A	7
BP	GO:0098656	anion transmembrane transport	22/809	247/18800	0.00104909	0.0200879	0.0173638	CFTR/SLC6A13/SLC7A8/ABCC1/SLC1A5/SFXN3/MFSD10/FOLR1/SLC1A2/RGS2/RGS4/ABCC4/SLC6A8/SLC7A1/SLC13A5/SLC16A3/SLC1A7/PTAFR/SLC16A11/ANO9/SLC6A9/LRRC8B	22
BP	GO:0031589	cell-substrate adhesion	29/809	364/18800	0.00111599	0.0212038	0.0183285	ITGA3/LIMCH1/FBLN1/CARMIL1/LAMB1/TYRO3/UNC13D/JAG1/OLFM4/AGR2/PLAU/LAMA5/ITGB4/ITGAV/CDKN2A/CCL28/DAB2/FZD7/MMP14/MELTF/ADAM9/NPNT/ITGAM/RCC2/CSF1/FLNA/SRC/DDR1/MMP12	29
BP	GO:0042742	defense response to bacterium	29/809	364/18800	0.00111599	0.0212038	0.0183285	TREM2/COCH/CHGA/HAMP/PI3/CXCL6/EMILIN2/HAVCR2/FCER1G/FCN2/S100A9/PRKCD/HMGB2/SYK/PLA2G2A/S100A14/IGHG4/IGHV1-18/IGHV1-24/IGHV4-34/IGHV4-39/IGHV3-66/IGHV1-69/IGHV3-73/IGHV4-59/IGHV3-43/HP/IGHV1-69D/IGHV7-4-1	29
BP	GO:0062197	cellular response to chemical stress	27/809	332/18800	0.00120738	0.0227901	0.0196997	ALOX5/SLC25A24/AKR1B1/TREM2/HIF1A/MMP9/ABCC1/EZH2/ECT2/GPX7/ARHGEF2/SLC2A1/EPO/H19/STK26/MAPK13/FZD1/G6PD/PRKCD/GPX8/MELK/CDK1/SPHK1/PYCR1/SRC/STK39/ETV5	27
BP	GO:0051098	regulation of binding	29/809	366/18800	0.00121402	0.0227901	0.0196997	PLAUR/DDX11/CRMP1/RAP1GAP/SMARCD3/BAMBI/MMP9/TRIB3/E2F1/TGFB1/DKK1/MDFI/STMN1/NEK2/HJURP/LIF/NIBAN2/DAB2/PRKCD/HMGB2/CTHRC1/PLK1/CDT1/TTC36/AURKB/GREM2/PHLDA2/ANXA2/SRC	29
BP	GO:0046470	phosphatidylcholine metabolic process	10/809	74/18800	0.00122163	0.0227901	0.0196997	APOA5/GPLD1/SLC44A3/PLA2G7/LPCAT1/CDS1/FABP5/MBOAT1/LPCAT4/PLA2G2A	10
BP	GO:0051293	establishment of spindle localization	8/809	50/18800	0.0012259	0.0227901	0.0196997	SPDL1/NDC80/MISP/CENPA/LLGL1/ESPL1/MAD2L1/PLK1	8
BP	GO:0051154	negative regulation of striated muscle cell differentiation	7/809	39/18800	0.00122727	0.0227901	0.0196997	EZH2/DKK1/RGS2/RGS4/BHLHE41/FZD7/G6PD	7
BP	GO:0090077	foam cell differentiation	7/809	39/18800	0.00122727	0.0227901	0.0196997	TGFB1/ITGAV/IL18/SOAT2/ALOX15B/CSF1/PLA2G2A	7
BP	GO:0006911	phagocytosis, engulfment	14/809	128/18800	0.00123318	0.0228138	0.0197201	TREM2/ITGAM/IGHG4/IGHV1-18/IGHV1-24/IGHV4-34/IGHV4-39/IGHV3-66/IGHV1-69/IGHV3-73/IGHV4-59/IGHV3-43/IGHV1-69D/IGHV7-4-1	14
BP	GO:0065004	protein-DNA complex assembly	19/809	203/18800	0.00125986	0.0231335	0.0199964	RAD51/MCM2/CDC45/ASF1B/CENPA/CENPF/HJURP/SOX9/DLGAP5/CENPH/MIS18A/CHAF1B/HMGB2/CDT1/KNTC1/NAP1L1/H2AX/CENPW/HNF1B	19
BP	GO:1901605	alpha-amino acid metabolic process	19/809	203/18800	0.00125986	0.0231335	0.0199964	AASS/IL4I1/BLMH/GLS/CTH/GNMT/SDS/PSPH/GLYAT/SLC7A7/HPD/ASRGL1/GPT2/ASPG/GLYATL1/GPT/TTC36/PYCR1/TAT	19
BP	GO:0032963	collagen metabolic process	12/809	101/18800	0.00131852	0.0241205	0.0208497	MRC2/MMP11/HIF1A/MMP9/TGFB1/P3H3/MMP7/P3H4/CTSK/MMP14/MMP12/PRSS2	12
BP	GO:0010324	membrane invagination	15/809	144/18800	0.00138218	0.0251915	0.0217754	TREM2/ITGAM/AURKB/IGHG4/IGHV1-18/IGHV1-24/IGHV4-34/IGHV4-39/IGHV3-66/IGHV1-69/IGHV3-73/IGHV4-59/IGHV3-43/IGHV1-69D/IGHV7-4-1	15
BP	GO:0042770	signal transduction in response to DNA damage	17/809	174/18800	0.00139825	0.0253301	0.0218952	GTSE1/WDR76/MSH2/E2F1/NDRG1/CASP2/FOXM1/SOX4/DTL/ANKRD1/CHEK1/SPRED1/PLK1/CDK1/RHNO1/MUC1/H2AX	17
BP	GO:0042572	retinol metabolic process	8/809	51/18800	0.00140008	0.0253301	0.0218952	AKR1B1/CYP2C8/CYP1A1/CYP1A2/CYP3A4/ADH1B/ADH4/AKR1B15	8
BP	GO:0044703	multi-organism reproductive process	19/809	205/18800	0.00141352	0.0254796	0.0220244	ITGA3/FBLN1/MMP9/SLC38A1/RGS2/SLC2A1/SPP1/PTGFR/LIF/EPO/ITGB4/HAVCR2/SERPINE2/CYP1A1/CRHBP/LGALS9/PTAFR/CLDN4/DDR1	19
BP	GO:0030866	cortical actin cytoskeleton organization	7/809	40/18800	0.00143318	0.0257398	0.0222493	ANLN/EPB41L2/ECT2/PLEK/LLGL1/FMNL2/RACGAP1	7
BP	GO:0006865	amino acid transport	15/809	145/18800	0.00148193	0.0265186	0.0229225	SLC6A13/SLC7A8/SLC1A5/SFXN3/SLC1A2/SLC38A1/RGS2/RGS4/SLC36A1/SLC7A10/SLC6A6/SLC7A1/SLC7A7/SLC1A7/SLC6A9	15
BP	GO:0002237	response to molecule of bacterial origin	28/809	354/18800	0.00150037	0.0267512	0.0231236	FMO1/TREM2/TGFB1/HAMP/PTGFR/PCK1/CXCL6/EPO/HAVCR2/CDK4/CYP1A1/REN/ANKRD1/IL18/CYRIB/CDK19/S100A9/INAVA/CXCL5/CXCL1/HMGB2/ADAM9/LGALS9/PTAFR/CXCL8/S100A14/SRC/CD24	28
BP	GO:0000132	establishment of mitotic spindle orientation	6/809	30/18800	0.00152529	0.0269998	0.0233385	SPDL1/NDC80/MISP/CENPA/MAD2L1/PLK1	6
BP	GO:0010458	exit from mitosis	6/809	30/18800	0.00152529	0.0269998	0.0233385	ANLN/UBE2S/CDKN1C/CDCA5/UBE2C/KNTC1	6
BP	GO:0015718	monocarboxylic acid transport	13/809	117/18800	0.00157421	0.0277659	0.0240006	SLC6A13/DRD4/SLC27A5/ABCC4/SLC6A8/SLC16A3/PTGES/SYK/SLC16A11/SLCO3A1/PLA2G2A/NMB/UGT1A3	13
BP	GO:2000241	regulation of reproductive process	17/809	176/18800	0.00158325	0.0278037	0.0240333	ASPM/TRIP13/CDC25B/RAD51AP1/FBXO5/TTK/CDC20/SOX9/LIF/SULF1/LHFPL2/CDC25C/CDC25A/PTAFR/PHLDA2/PLCB1/SRC	17
BP	GO:0009411	response to UV	15/809	146/18800	0.00158765	0.0278037	0.0240333	BAK1/POLD1/MSH2/MMP9/BMF/DTL/CHEK1/MAPK13/PRKCD/CDC25A/PCLAF/PBK/RHNO1/AURKB/H2AW	15
BP	GO:0018108	peptidyl-tyrosine phosphorylation	29/809	373/18800	0.00161837	0.0282411	0.0244115	FGFR3/NCK2/FGFR1/DLG3/TYRO3/TREM2/TGFB1/EPHB6/HPX/TTK/ARHGEF2/DYRK2/LIF/EPO/NCAPG2/IL18/GFRA1/TGFA/PRKCD/SYK/MELK/GPRC5B/PBK/CLCF1/LILRB4/TNFRSF18/SRC/DDR1/CD24	29
BP	GO:0006040	amino sugar metabolic process	7/809	41/18800	0.00166508	0.0288985	0.0249797	RENBP/GNPDA1/CHST3/CHST4/CHST2/CHST1/UAP1L1	7
BP	GO:0006067	ethanol metabolic process	5/809	21/18800	0.00166779	0.0288985	0.0249797	ACSS1/SULT1B1/ADH1B/SULT1C4/ADH4	5
BP	GO:0008202	steroid metabolic process	26/809	323/18800	0.0017034	0.0294121	0.0254236	CFTR/CYP3A43/OSBPL3/AFP/SLC27A5/AKR1B1/SEC14L2/APOA5/LEPR/HSD11B1/SPP1/CYP2E1/CYP2C9/CYP2C8/CYP1A1/CYP1A2/CYP39A1/DAB2/G6PD/CYP3A4/ATP1A1/SOAT2/APOF/CYP8B1/AKR1B15/UGT1A3	26
BP	GO:0000082	G1/S transition of mitotic cell cycle	20/809	225/18800	0.00177814	0.0302398	0.0261391	DBF4/GTSE1/RBL1/CDC6/CDC7/CDKN3/E2F1/RBBP8/CASP2/EZH2/CDK4/GPNMB/CYP1A1/CDKN2A/CDC25A/RRM2/PLCB1/IQGAP3/MUC1/TRIM71	20
BP	GO:0030858	positive regulation of epithelial cell differentiation	9/809	65/18800	0.00178155	0.0302398	0.0261391	PROM1/SOX9/LIF/FOXJ1/TMEM100/SFN/ETV4/ALOX15B/CD24	9
BP	GO:0070613	regulation of protein processing	9/809	65/18800	0.00178155	0.0302398	0.0261391	ENO1/IFT52/SERPINE2/MMP14/CLEC3B/MELTF/ANXA2/SRC/MAGEA3	9
BP	GO:0042541	hemoglobin biosynthetic process	4/809	13/18800	0.00178206	0.0302398	0.0261391	HIF1A/INHA/EPO/SLC6A9	4
BP	GO:0071474	cellular hyperosmotic response	4/809	13/18800	0.00178206	0.0302398	0.0261391	AKR1B1/ARHGEF2/SLC2A1/EPO	4
BP	GO:0018212	peptidyl-tyrosine modification	29/809	376/18800	0.00182445	0.0308526	0.0266688	FGFR3/NCK2/FGFR1/DLG3/TYRO3/TREM2/TGFB1/EPHB6/HPX/TTK/ARHGEF2/DYRK2/LIF/EPO/NCAPG2/IL18/GFRA1/TGFA/PRKCD/SYK/MELK/GPRC5B/PBK/CLCF1/LILRB4/TNFRSF18/SRC/DDR1/CD24	29
BP	GO:0010812	negative regulation of cell-substrate adhesion	9/809	66/18800	0.00198572	0.0334648	0.0289268	FBLN1/JAG1/CDKN2A/FZD7/MMP14/MELTF/RCC2/SRC/MMP12	9
BP	GO:0071715	icosanoid transport	8/809	54/18800	0.00204293	0.0343115	0.0296587	DRD4/ABCC1/ABCC4/PTGES/SYK/SLCO3A1/PLA2G2A/NMB	8
BP	GO:0050851	antigen receptor-mediated signaling pathway	21/809	244/18800	0.00205777	0.0344432	0.0297725	LAT2/BTNL8/VTCN1/TNFRSF21/SH2B2/MNDA/SYK/BTNL9/LILRB4/IGHG4/IGHV1-18/IGHV1-24/IGHV4-34/IGHV4-39/IGHV3-66/IGHV1-69/IGHV3-73/IGHV4-59/IGHV3-43/IGHV1-69D/IGHV7-4-1	21
BP	GO:0051444	negative regulation of ubiquitin-protein transferase activity	5/809	22/18800	0.00208269	0.0347421	0.0300309	LIMK1/FBXO5/CDC20/BUB1B/MAD2L1	5
BP	GO:0002275	myeloid cell activation involved in immune response	11/809	93/18800	0.00214126	0.0353745	0.0305775	LAT2/UNC13D/TREM2/CHGA/HAVCR2/FCER1G/DNASE1L3/SYK/LGALS9/PTAFR/ITGAM	11
BP	GO:0034109	homotypic cell-cell adhesion	11/809	93/18800	0.00214126	0.0353745	0.0305775	PLAUR/DSG2/TYRO3/COMP/PLEK/EMILIN2/DSC2/SERPINE2/PRKCD/SYK/FLNA	11
BP	GO:0006979	response to oxidative stress	32/809	433/18800	0.00215748	0.0353745	0.0305775	ALOX5/BAK1/SLC25A24/PTGS1/TREM2/HIF1A/MMP9/ABCC1/NUDT1/EZH2/ECT2/GPX7/H19/CYP2E1/STK26/DUOX2/MAPK13/MMP14/FZD1/G6PD/PRKCD/GPX8/MELK/ADAM9/CDK1/SPHK1/PYCR1/HBA2/SRC/TAT/ETV5/HP	32
BP	GO:1903039	positive regulation of leukocyte cell-cell adhesion	21/809	245/18800	0.00216227	0.0353745	0.0305775	ALOX5/NCK2/IL4I1/PCK1/SOX4/EPO/VTCN1/HAVCR2/SLC7A1/CHST4/IL18/CYRIB/SYK/LGALS9/PTAFR/CHST2/SOX12/LILRB4/SRC/HLA-DQB2/CD24	21
BP	GO:0040020	regulation of meiotic nuclear division	6/809	32/18800	0.00216373	0.0353745	0.0305775	TRIP13/RAD51AP1/FBXO5/CDC20/LIF/PLCB1	6
BP	GO:0051443	positive regulation of ubiquitin-protein transferase activity	6/809	32/18800	0.00216373	0.0353745	0.0305775	MAGEC2/TRIB3/UBE2S/CDC20/PLK1/UBE2C	6
BP	GO:0044706	multi-multicellular organism process	19/809	213/18800	0.0021974	0.035806	0.0309505	ITGA3/FBLN1/MMP9/SLC38A1/RGS2/SLC2A1/SPP1/PTGFR/LIF/EPO/ITGB4/HAVCR2/SERPINE2/CYP1A1/CRHBP/LGALS9/PTAFR/CLDN4/DDR1	19
BP	GO:0042554	superoxide anion generation	7/809	43/18800	0.00221553	0.0359822	0.0311028	TGFB1/NCF2/DUOX2/PRKCD/SYK/CYBB/ITGAM	7
BP	GO:0035148	tube formation	15/809	152/18800	0.00236303	0.0382516	0.0330645	TEAD2/HIF1A/IFT52/TGFB1/FOLR1/PTK7/IFT57/SOX4/SOX9/FZD1/CTHRC1/SPINT1/SPINT2/TRIM71/HNF1B	15
BP	GO:0009636	response to toxic substance	21/809	247/18800	0.00238479	0.0384772	0.0332594	BAK1/RAD51/SLC7A8/PTGS1/BLMH/GPX7/MT2A/H19/ALOX5AP/GSTM1/DUOX2/CYP1A1/PTGES/GLYAT/S100A9/GPX8/CDK1/TYMS/HBA2/ADH4/HP	21
BP	GO:0007100	mitotic centrosome separation	4/809	14/18800	0.00241055	0.0386394	0.0333997	NEK2/CEP85/KIF11/CHEK1	4
BP	GO:0045989	positive regulation of striated muscle contraction	4/809	14/18800	0.00241055	0.0386394	0.0333997	KCNQ1/CHGA/RGS2/ATP1A1	4
BP	GO:0051052	regulation of DNA metabolic process	34/809	472/18800	0.00242219	0.0387	0.0334521	DBF4/DDX11/RAD51/CDC6/MSH2/CDC7/GINS1/RBBP8/TGFB1/NSD2/FOXM1/RAD51AP1/FBXO5/NEK2/CHTF18/GINS2/PKIB/ACTL6A/NIBAN2/DSCC1/ANKRD1/CHEK1/MIS18A/S100A11/RFC4/PRKCD/CDT1/CDK1/CLCF1/RMI2/AURKB/KPNA2/H2AX/SRC	34
BP	GO:0022407	regulation of cell-cell adhesion	33/809	456/18800	0.00258902	0.0412316	0.0356403	PLAUR/ALOX5/NCK2/JAG1/IL4I1/TGFB1/EPCAM/PCK1/SOX4/FOXJ1/EPO/EMILIN2/VTCN1/HAVCR2/SERPINE2/GPNMB/SLC7A1/CHST4/TNFRSF21/IL18/CCL28/CYRIB/PRKCD/SYK/SPINT2/LGALS9/PTAFR/CHST2/SOX12/LILRB4/SRC/HLA-DQB2/CD24	33
BP	GO:0015807	L-amino acid transport	9/809	69/18800	0.00271222	0.0430542	0.0372158	SLC7A8/SLC1A5/SLC1A2/SLC38A1/SLC36A1/SLC7A10/SLC7A1/SLC7A7/SLC1A7	9
BP	GO:0014020	primary neural tube formation	11/809	96/18800	0.0027583	0.0435051	0.0376055	TEAD2/HIF1A/TGFB1/FOLR1/PTK7/IFT57/FZD1/CTHRC1/SPINT1/SPINT2/TRIM71	11
BP	GO:0051153	regulation of striated muscle cell differentiation	11/809	96/18800	0.0027583	0.0435051	0.0376055	TGFB1/HAMP/EZH2/DKK1/RGS2/RGS4/BHLHE41/NIBAN2/FZD7/MMP14/G6PD	11
BP	GO:0030111	regulation of Wnt signaling pathway	26/809	336/18800	0.00292925	0.0460538	0.0398086	ITGA3/DEPDC1B/ASPM/BAMBI/TGFB1/DKK1/FOLR1/MDFI/PTK7/SFRP5/BICC1/SOX4/SOX9/SULF1/DCDC2/TPBG/DAB2/TMEM237/FZD7/FZD1/CTHRC1/WNK2/GPRC5B/CTNND2/SRC/HNF1B	26
BP	GO:0022411	cellular component disassembly	33/809	460/18800	0.00296702	0.046499	0.0401935	CAPG/FSCN1/CARMIL1/SMARCD3/TPX2/TREM2/MMP11/HIF1A/MMP9/TGFB1/DKK1/PLEK/ARHGEF2/STMN1/TOP2A/MICAL1/CTSV/HMGA1/MMP7/KIF2C/CTSK/MMP14/EIF5A2/DNASE1L3/MELTF/PLK1/ITGAM/CDK1/H2AW/KIF18B/DDR1/MMP12/PRSS2	33
BP	GO:1901976	regulation of cell cycle checkpoint	6/809	34/18800	0.00298529	0.0466369	0.0403127	NDC80/WDR76/XRCC3/CCNB1/MAD2L1/CDT1	6
BP	GO:0071478	cellular response to radiation	17/809	187/18800	0.00300961	0.046868	0.0405125	BAK1/RAD51/POLD1/MMP9/BMF/HAMP/RAD51AP1/ECT2/CHEK1/MAPK13/PRKCD/CDC25A/PBK/RHNO1/AURKB/H2AW/H2AX	17
BP	GO:0002703	regulation of leukocyte mediated immunity	20/809	236/18800	0.00310227	0.0481586	0.041628	UNC13D/MSH2/TREM2/IL4I1/TGFB1/NSD2/HPX/C4BPA/CXCL6/FOXJ1/HAVCR2/IL18/CYRIB/DNASE1L3/SYK/LGALS9/PTAFR/ITGAM/CLCF1/LILRB4	20
BP	GO:0006570	tyrosine metabolic process	4/809	15/18800	0.00317616	0.0486912	0.0420884	IL4I1/HPD/TTC36/TAT	4
BP	GO:0032328	alanine transport	4/809	15/18800	0.00317616	0.0486912	0.0420884	SLC7A8/SLC36A1/SLC7A10/SLC6A6	4
BP	GO:0051299	centrosome separation	4/809	15/18800	0.00317616	0.0486912	0.0420884	NEK2/CEP85/KIF11/CHEK1	4
BP	GO:1902563	regulation of neutrophil activation	4/809	15/18800	0.00317616	0.0486912	0.0420884	SYK/PTAFR/ITGAM/PLA2G2A	4
BP	GO:1900024	regulation of substrate adhesion-dependent cell spreading	8/809	58/18800	0.00323755	0.0494783	0.0427687	FBLN1/CARMIL1/UNC13D/OLFM4/DAB2/MELTF/RCC2/FLNA	8
BP	GO:0010469	regulation of signaling receptor activity	16/809	173/18800	0.00331935	0.05026	0.0434445	MAPK8IP2/NCK2/CACNG4/HIF1A/NPTX2/DKK1/PLAU/CRHBP/NCAPG2/TGFA/PRKCD/GREM2/PHLDA2/LILRB4/SLC6A9/SRC	16
BP	GO:0071772	response to BMP	16/809	173/18800	0.00331935	0.05026	0.0434445	ITGA3/BAMBI/TGFB1/COMP/DKK1/SFRP5/SOX9/SULF1/COL2A1/FZD1/NBL1/SPINT1/TMEM100/SPINT2/HTRA3/GREM2	16
BP	GO:0071773	cellular response to BMP stimulus	16/809	173/18800	0.00331935	0.05026	0.0434445	ITGA3/BAMBI/TGFB1/COMP/DKK1/SFRP5/SOX9/SULF1/COL2A1/FZD1/NBL1/SPINT1/TMEM100/SPINT2/HTRA3/GREM2	16
BP	GO:0001824	blastocyst development	12/809	113/18800	0.00342638	0.0516021	0.0446045	GINS1/RBBP8/ASF1B/NEK2/TTLL4/ACTL6A/NCAPG2/CHEK1/CCDC24/TM4SF1/RRM2/HNF1B	12
BP	GO:0007292	female gamete generation	15/809	158/18800	0.00342895	0.0516021	0.0446045	ASPM/TRIP13/NDC80/AFP/CDC25B/FBXO5/TTK/RGS2/NCAPH/HROB/TOP2A/PAQR5/CCNB2/PLK1/SRC	15
BP	GO:0044774	mitotic DNA integrity checkpoint signaling	10/809	85/18800	0.00348724	0.0522186	0.0451375	GTSE1/ORC1/CDC6/MSH2/CASP2/DTL/CHEK1/PLK1/CDK1/MUC1	10
BP	GO:0061351	neural precursor cell proliferation	14/809	143/18800	0.00349549	0.0522186	0.0451375	ASPM/SMARCD3/HIF1A/DBN1/ARHGEF2/IGF2BP1/RACGAP1/MELK/SPINT1/SPINT2/NAP1L1/ADGRG1/TRIM71/TRNP1	14
BP	GO:0042542	response to hydrogen peroxide	13/809	128/18800	0.00350176	0.0522186	0.0451375	BAK1/EZH2/ECT2/STK26/MAPK13/PRKCD/ADAM9/CDK1/SPHK1/PYCR1/HBA2/SRC/HP	13
BP	GO:0050731	positive regulation of peptidyl-tyrosine phosphorylation	17/809	190/18800	0.00354546	0.0527107	0.0455628	FGFR3/DLG3/TREM2/TGFB1/HPX/ARHGEF2/LIF/EPO/IL18/GFRA1/TGFA/SYK/GPRC5B/CLCF1/TNFRSF18/SRC/CD24	17
BP	GO:0070192	chromosome organization involved in meiotic cell cycle	9/809	72/18800	0.00363445	0.0538709	0.0465657	NCAPD2/RAD51/TRIP13/SMC4/NCAPH/P3H4/MAEL/BUB1B/BUB1	9
BP	GO:1903959	regulation of anion transmembrane transport	5/809	25/18800	0.00377652	0.055788	0.0482228	CFTR/RGS2/RGS4/PTAFR/ANO9	5
BP	GO:0033627	cell adhesion mediated by integrin	10/809	86/18800	0.0037978	0.055788	0.0482228	ITGA3/PLAU/LIF/ITGB4/ITGAV/SYK/ADAM9/NPNT/ITGAM/MUC1	10
BP	GO:0046364	monosaccharide biosynthetic process	10/809	86/18800	0.0037978	0.055788	0.0482228	AKR1B1/ENO2/LEPR/PCK1/GNMT/SDS/SOGA1/G6PD/NNMT/GPT	10
BP	GO:0022409	positive regulation of cell-cell adhesion	23/809	291/18800	0.0038319	0.0561214	0.048511	PLAUR/ALOX5/NCK2/IL4I1/PCK1/SOX4/EPO/EMILIN2/VTCN1/HAVCR2/SLC7A1/CHST4/IL18/CYRIB/SYK/LGALS9/PTAFR/CHST2/SOX12/LILRB4/SRC/HLA-DQB2/CD24	23
BP	GO:0000077	DNA damage checkpoint signaling	12/809	115/18800	0.00395626	0.0573527	0.0495754	GTSE1/WDR76/MSH2/E2F1/CASP2/DTL/CHEK1/PLK1/CDK1/RHNO1/MUC1/H2AX	12
BP	GO:0018107	peptidyl-threonine phosphorylation	12/809	115/18800	0.00395626	0.0573527	0.0495754	TGFB1/TTK/DYRK2/CHEK1/PRKCD/SPRED1/PLK1/CDK1/CDC42BPG/TTC36/SPHK1/STK39	12
BP	GO:1990748	cellular detoxification	12/809	115/18800	0.00395626	0.0573527	0.0495754	PTGS1/GPX7/H19/ALOX5AP/GSTM1/DUOX2/PTGES/S100A9/GPX8/HBA2/ADH4/HP	12
BP	GO:0031023	microtubule organizing center organization	14/809	145/18800	0.00396259	0.0573527	0.0495754	NDC80/NEK2/PARD6B/XRCC3/FOXJ1/CEP85/KIF11/CEP131/HAUS6/CHEK1/CCNF/PCLAF/PLK1/CDK1	14
BP	GO:2000573	positive regulation of DNA biosynthetic process	9/809	73/18800	0.00399113	0.0575964	0.049786	GINS1/NEK2/CHTF18/GINS2/PKIB/DSCC1/RFC4/AURKB/SRC	9
CC	GO:0098687	chromosomal region	59/835	366/19594	7.63208e-19	3.95342e-16	3.39828e-16	NCAPD2/CENPQ/SPDL1/RAD51/POLD1/MCM2/MCM6/SPAG5/NDC80/ORC1/BIRC5/MSH2/CENPM/MCM5/MCM4/EZH2/CBX1/NCAPG/RAD51AP1/MCM3/TTK/SMC4/CENPA/NEK2/CENPF/CENPL/ZWINT/HJURP/XRCC3/DNMT1/TOP2A/CCNB1/CDCA8/DSCC1/KIF2C/NUF2/CDCA5/INCENP/CHEK1/CENPU/SPC25/CENPH/SKA1/BUB1B/MIS18A/RECQL4/SPC24/MAD2L1/SKA3/MCM7/PLK1/CDT1/BUB1/CDK1/AURKB/RCC2/KNTC1/H2AX/CENPW	59
CC	GO:0000775	chromosome, centromeric region	43/835	227/19594	1.14517e-16	2.96599e-14	2.54951e-14	NCAPD2/CENPQ/SPDL1/SPAG5/NDC80/BIRC5/CENPM/EZH2/CBX1/NCAPG/TTK/SMC4/CENPA/NEK2/CENPF/CENPL/ZWINT/HJURP/DNMT1/TOP2A/CCNB1/CDCA8/DSCC1/KIF2C/NUF2/CDCA5/INCENP/CENPU/SPC25/CENPH/SKA1/BUB1B/MIS18A/SPC24/MAD2L1/SKA3/PLK1/CDT1/BUB1/AURKB/RCC2/KNTC1/CENPW	43
CC	GO:0000779	condensed chromosome, centromeric region	32/835	156/19594	9.60883e-14	1.65912e-11	1.42615e-11	NCAPD2/CENPQ/SPDL1/SPAG5/NDC80/BIRC5/CENPM/NCAPG/TTK/CENPA/NEK2/CENPF/ZWINT/HJURP/CCNB1/KIF2C/NUF2/INCENP/CENPU/SPC25/CENPH/SKA1/BUB1B/SPC24/MAD2L1/SKA3/PLK1/CDT1/BUB1/AURKB/KNTC1/CENPW	32
CC	GO:0000776	kinetochore	30/835	146/19594	5.44644e-13	7.05314e-11	6.06275e-11	CENPQ/SPDL1/SPAG5/NDC80/BIRC5/CENPM/TTK/CENPA/NEK2/CENPF/ZWINT/HJURP/CCNB1/KIF2C/NUF2/INCENP/CENPU/SPC25/CENPH/SKA1/BUB1B/SPC24/MAD2L1/SKA3/PLK1/CDT1/BUB1/AURKB/KNTC1/CENPW	30
CC	GO:0005819	spindle	51/835	402/19594	3.10099e-12	3.21263e-10	2.76151e-10	DDX11/TACC3/SPDL1/CAPG/ASPM/HMMR/CRMP1/SPAG5/CAPN6/TPX2/BIRC5/KIF4A/CDC6/CDC7/MISP/CDC25B/CBX1/FBXO5/TTK/KIF20A/ECT2/ARHGEF2/CDC20/NEK2/CENPF/CNTRL/DLGAP5/CEP85/CCNB1/PSRC1/CDCA8/ESPL1/KIF23/KIF11/KIF2C/DCDC2/HAUS6/INCENP/SKA1/BUB1B/RACGAP1/MAD2L1/SKA3/PLK1/CDK1/AURKB/RCC2/KNTC1/KIF18B/TMEM201/KIFC1	51
CC	GO:0000793	condensed chromosome	39/835	255/19594	3.85079e-12	3.32451e-10	2.85769e-10	NCAPD2/CENPQ/SPDL1/RAD51/SPAG5/NDC80/BIRC5/CENPM/NCAPG/TTK/CENPA/NEK2/CENPF/ZWINT/HJURP/TOP2A/CCNB1/P3H4/KIF2C/NUF2/MKI67/INCENP/CHEK1/CENPU/SPC25/CENPH/SKA1/BUB1B/SPC24/HMGB2/MAD2L1/SKA3/PLK1/CDT1/BUB1/AURKB/KNTC1/H2AX/CENPW	39
CC	GO:0071162	CMG complex	9/835	11/19594	2.2638e-11	1.67521e-09	1.43998e-09	MCM2/MCM6/CDC45/MCM5/GINS1/MCM4/MCM3/GINS2/MCM7	9
CC	GO:0031261	DNA replication preinitiation complex	9/835	12/19594	8.71172e-11	5.64084e-09	4.84876e-09	MCM2/MCM6/CDC45/MCM5/GINS1/MCM4/MCM3/GINS2/MCM7	9
CC	GO:0000940	outer kinetochore	8/835	12/19594	4.4742e-09	2.57515e-07	2.21355e-07	SPDL1/NDC80/CENPF/CCNB1/SKA1/BUB1B/SKA3/PLK1	8
CC	GO:0072686	mitotic spindle	25/835	160/19594	1.83456e-08	9.50301e-07	8.16861e-07	TACC3/CAPG/ASPM/SPAG5/TPX2/CDC6/CDC7/MISP/ECT2/CNTRL/ESPL1/KIF23/KIF11/DCDC2/HAUS6/SKA1/RACGAP1/MAD2L1/SKA3/PLK1/CDK1/AURKB/RCC2/KIF18B/KIFC1	25
CC	GO:0005874	microtubule	45/835	435/19594	3.9186e-08	1.84531e-06	1.58619e-06	ASPM/GTSE1/SPAG5/CAPN6/SCTR/TPX2/BIRC5/KIF4A/MISP/NDRG1/TUBB4A/KIF20A/ARHGEF2/STMN1/NEK2/TUBA1B/PSRC1/TPGS2/TTLL4/KIF12/TUBB2B/KIF23/KIF11/KIF2C/CRHBP/DCDC2/HAUS6/INCENP/RASSF3/SKA1/RACGAP1/SKA3/PLK1/TUBA1C/HID1/REEP4/DCXR/CDK1/SAA1/AURKB/RCC2/KNTC1/KIF18B/TUBA3C/KIFC1	45
CC	GO:0009925	basal plasma membrane	31/835	251/19594	1.08601e-07	4.68795e-06	4.02967e-06	ITGA3/SLC6A13/KCNQ1/CA11/ATP1B3/DLG3/SLC27A5/SLC7A8/ABCC1/SLC1A5/CA9/FOLR1/SLC38A1/LEPR/SLC2A1/EPCAM/ABCC4/SLC6A6/ITGB4/SLC41A1/SLC7A1/ABCA8/SLC16A3/SLC7A7/TGFA/ATP1A1/MUC20/ANXA2/CLDN4/SLC6A9/STK39	31
CC	GO:0045178	basal part of cell	31/835	269/19594	5.12443e-07	2.04189e-05	1.75517e-05	ITGA3/SLC6A13/KCNQ1/CA11/ATP1B3/DLG3/SLC27A5/SLC7A8/ABCC1/SLC1A5/CA9/FOLR1/SLC38A1/LEPR/SLC2A1/EPCAM/ABCC4/SLC6A6/ITGB4/SLC41A1/SLC7A1/ABCA8/SLC16A3/SLC7A7/TGFA/ATP1A1/MUC20/ANXA2/CLDN4/SLC6A9/STK39	31
CC	GO:0030496	midbody	26/835	203/19594	5.63049e-07	2.08328e-05	1.79075e-05	ANLN/DDX11/CAPG/ASPM/CRMP1/SPAG5/BIRC5/KIF4A/KIF20A/ECT2/SLC2A1/NEK2/CENPF/CNTRL/PSRC1/CDCA8/MICAL1/KIF23/CEP55/INCENP/RACGAP1/PLK1/CDK1/AURKB/RCC2/ANXA2	26
CC	GO:0000922	spindle pole	23/835	169/19594	8.60765e-07	2.97251e-05	2.55511e-05	DDX11/TACC3/SPDL1/ASPM/SPAG5/TPX2/CDC6/MISP/CDC25B/CDC20/NEK2/CENPF/CNTRL/DLGAP5/CEP85/CCNB1/PSRC1/KIF11/MAD2L1/PLK1/AURKB/KNTC1/TMEM201	23
CC	GO:0016323	basolateral plasma membrane	27/835	226/19594	1.37031e-06	4.43639e-05	3.81344e-05	ITGA3/SLC6A13/KCNQ1/CA11/ATP1B3/DLG3/SLC7A8/ABCC1/CA9/FOLR1/SLC38A1/LEPR/SLC2A1/EPCAM/ABCC4/SLC6A6/SLC41A1/SLC7A1/ABCA8/SLC16A3/SLC7A7/TGFA/ATP1A1/MUC20/ANXA2/SLC6A9/STK39	27
CC	GO:0000228	nuclear chromosome	26/835	228/19594	5.0837e-06	0.000154903	0.000133152	NCAPD2/RAD51/POLD1/MCM2/MCM6/ORC1/BIRC5/CDC45/MCM5/POLE2/GINS1/MCM4/MCM3/NEK2/GINS2/TOP2A/ACTL6A/SINHCAF/P3H4/INCENP/CHEK1/TONSL/MCM7/PLK1/H2AX/PRIM1	26
CC	GO:0005876	spindle microtubule	14/835	83/19594	1.00194e-05	0.000288336	0.000247848	CAPN6/BIRC5/KIF4A/MISP/PSRC1/KIF11/HAUS6/SKA1/SKA3/PLK1/CDK1/AURKB/KNTC1/KIF18B	14
CC	GO:0005604	basement membrane	14/835	95/19594	4.82585e-05	0.00131568	0.00113093	ENTPD2/LAMC2/FBLN1/LAMB1/COL9A3/APLP1/LAMA5/ITGB4/TINAG/COL2A1/NPNT/ANXA2/AGRN/ANXA2P2	14
CC	GO:0072562	blood microparticle	18/835	147/19594	5.52922e-05	0.00143207	0.00123098	CD5L/TGFB1/HPX/C9/CFHR3/SLC2A1/C4BPA/CIB2/FCN3/C8A/FCN2/HSPA6/HBA2/IGLV3-25/IGHG4/HSPA7/HP/HPR	18
CC	GO:0016324	apical plasma membrane	32/835	358/19594	6.78199e-05	0.00164563	0.00141455	CFTR/PROM1/KCNQ1/ASPM/ATP1B3/SLC7A8/UPK3A/JAG1/ABCC1/ANXA13/FOLR1/SLC38A1/SLC2A1/EPCAM/PARD6B/ABCC4/SLC6A6/STK26/SLC7A1/DUOX2/SLC16A3/SLC2A5/CTSK/SLC34A2/ATP1A1/STX3/NAALADL1/MUC20/MUC1/CLDN4/SLC6A9/STK39	32
CC	GO:0045177	apical part of cell	36/835	424/19594	7.11538e-05	0.00164563	0.00141455	CFTR/PROM1/KCNQ1/ASPM/ATP1B3/SLC7A8/ITPR3/UPK3A/JAG1/ABCC1/ANXA13/HAMP/FOLR1/SLC38A1/SLC2A1/EPCAM/PARD6B/ABCC4/SLC6A6/STK26/SLC7A1/DUOXA2/DUOX2/SLC16A3/SLC2A5/CTSK/REN/SLC34A2/ATP1A1/STX3/NAALADL1/MUC20/MUC1/CLDN4/SLC6A9/STK39	36
CC	GO:0045171	intercellular bridge	12/835	75/19594	7.30685e-05	0.00164563	0.00141455	TPX2/CDC6/CDC7/OLFM4/KIF20A/QSOX1/GSTM1/TRIM45/CDCA8/MICAL1/CEP55/CEP131	12
CC	GO:0062023	collagen-containing extracellular matrix	36/835	429/19594	9.02518e-05	0.00194794	0.00167441	TNC/COL9A2/ENTPD2/LAMC2/PKM/GPC4/FBLN1/LAMB1/COL9A3/COCH/MMP9/F9/APLP1/TGFB1/COMP/HPX/LAMA5/EMILIN2/ITGB4/POSTN/SERPINE2/TINAG/SULF1/COL2A1/FCN3/SPARCL1/FCN2/S100A9/CLEC3B/CTHRC1/NPNT/LGALS9/ANXA2/AGRN/S100A6/ANXA2P2	36
CC	GO:0042571	immunoglobulin complex, circulating	12/835	77/19594	9.50826e-05	0.00196402	0.00168823	IGHG4/IGHV1-18/IGHV1-24/IGHV4-34/IGHV4-39/IGHV3-66/IGHV1-69/IGHV3-73/IGHV4-59/IGHV3-43/IGHV1-69D/IGHV7-4-1	12
CC	GO:0034364	high-density lipoprotein particle	7/835	27/19594	0.000104564	0.00196402	0.00168823	PLTP/APOA5/SAA2/PLA2G7/SAA1/APOF/HPR	7
CC	GO:0034358	plasma lipoprotein particle	8/835	36/19594	0.000109955	0.00196402	0.00168823	PLTP/APOA5/SAA2/PLA2G7/SAA1/APOF/LPA/HPR	8
CC	GO:0051233	spindle midzone	8/835	36/19594	0.000109955	0.00196402	0.00168823	CDC6/CDCA8/INCENP/RACGAP1/PLK1/AURKB/RCC2/KIF18B	8
CC	GO:1990777	lipoprotein particle	8/835	36/19594	0.000109955	0.00196402	0.00168823	PLTP/APOA5/SAA2/PLA2G7/SAA1/APOF/LPA/HPR	8
CC	GO:0032994	protein-lipid complex	8/835	39/19594	0.000199646	0.00340597	0.00292771	PLTP/APOA5/SAA2/PLA2G7/SAA1/APOF/LPA/HPR	8
CC	GO:0005657	replication fork	10/835	60/19594	0.000203832	0.00340597	0.00292771	POLD1/MCM3/XRCC3/DNMT1/CHEK1/TONSL/RFC4/H2AX/PRIM1/UHRF1	10
CC	GO:0000781	chromosome, telomeric region	18/835	166/19594	0.000263599	0.004267	0.00366783	RAD51/POLD1/MCM2/MCM6/ORC1/MSH2/MCM5/MCM4/EZH2/CBX1/RAD51AP1/MCM3/XRCC3/CHEK1/RECQL4/MCM7/CDK1/H2AX	18
CC	GO:0005881	cytoplasmic microtubule	11/835	75/19594	0.000319054	0.00500818	0.00430494	GTSE1/SCTR/MISP/TUBA1B/KIF2C/TUBA1C/HID1/REEP4/DCXR/SAA1/KIF18B	11
CC	GO:0031528	microvillus membrane	6/835	26/19594	0.000650902	0.0096375	0.00828422	PROM1/SLC7A8/CA9/SLC6A6/ITGAV/MUC20	6
CC	GO:0000792	heterochromatin	10/835	69/19594	0.000651183	0.0096375	0.00828422	WDR76/EZH2/CBX1/CENPA/DNMT1/HMGA1/CDKN2A/INCENP/CBX2/UHRF1	10
CC	GO:0019814	immunoglobulin complex	17/835	167/19594	0.000799448	0.0115032	0.00988791	SYK/IGKV3D-20/IGLV7-46/IGLV3-25/IGHG4/IGHV1-18/IGHV1-24/IGHV4-34/IGHV4-39/IGHV3-66/IGHV1-69/IGHV3-73/IGHV4-59/IGHV3-43/IGKV2-29/IGHV1-69D/IGHV7-4-1	17
CC	GO:1905286	serine-type peptidase complex	4/835	11/19594	0.000849726	0.0118962	0.0102257	PLAUR/PLAU/FCN3/FCN2	4
CC	GO:0030055	cell-substrate junction	32/835	428/19594	0.00154945	0.0211214	0.0181556	ITGA3/MRC2/PLAUR/TNC/FGFR3/EPB41L2/MISP/LIMK1/WASF1/PTK7/ARHGEF2/PLAU/FLNC/ITGB4/TES/CIB2/HMGA1/KIF23/ITGAV/GRB7/MTF2/DAB2/ENAH/MMP14/FZD1/FBLIM1/ADAM9/TM4SF20/ALOX15B/FLNA/SRC/MARCKS	32
CC	GO:0045120	pronucleus	4/835	13/19594	0.00171956	0.0228393	0.0196322	EZH2/CBX1/SLC2A1/CENPF	4
CC	GO:0034451	centriolar satellite	12/835	107/19594	0.00200486	0.0259629	0.0223172	TACC3/SPAG5/NAA40/DLGAP5/CEP55/CEP131/DCDC2/HAUS6/CENPU/G6PD/PLK1/CDC42BPG	12
CC	GO:0005925	focal adhesion	31/835	419/19594	0.00213966	0.0270328	0.0232369	ITGA3/MRC2/PLAUR/TNC/FGFR3/EPB41L2/MISP/LIMK1/WASF1/PTK7/ARHGEF2/PLAU/FLNC/ITGB4/TES/HMGA1/KIF23/ITGAV/GRB7/MTF2/DAB2/ENAH/MMP14/FZD1/FBLIM1/ADAM9/TM4SF20/ALOX15B/FLNA/SRC/MARCKS	31
CC	GO:0072687	meiotic spindle	4/835	14/19594	0.00232676	0.0286968	0.0246672	ASPM/FBXO5/CNTRL/INCENP	4
CC	GO:0005721	pericentric heterochromatin	5/835	23/19594	0.00246224	0.0296614	0.0254963	EZH2/CBX1/CENPA/DNMT1/INCENP	5
CC	GO:0010369	chromocenter	4/835	15/19594	0.00306677	0.0361043	0.0310346	CBX1/CDCA8/INCENP/AURKB	4
CC	GO:0042581	specific granule	15/835	160/19594	0.00353504	0.0406923	0.0349783	PLAUR/OLFM4/QSOX1/PLAU/SNAP25/ITGAV/TMC6/SLC2A5/CXCL1/CYBB/STX3/LAIR1/ITGAM/OLR1/HP	15
CC	GO:0070821	tertiary granule membrane	9/835	73/19594	0.00374744	0.0421995	0.0362739	PLAU/SNAP25/TMC6/FCER1G/CYBB/LAIR1/PTAFR/ITGAM/OLR1	9
CC	GO:0009897	external side of plasma membrane	32/835	455/19594	0.00398148	0.043881	0.0377193	ITGA3/SLAMF7/GPC4/FOLR1/SLC38A1/BTNL8/LEPR/ABCC4/VTCN1/SERPINE2/ITGAV/CTSK/GFRA1/FCER1G/BTNL9/ADAM9/ITGAM/TNFRSF18/PDCD1/IGHG4/IGHV1-18/IGHV1-24/IGHV4-34/IGHV4-39/IGHV3-66/IGHV1-69/IGHV3-73/IGHV4-59/IGHV3-43/CD24/IGHV1-69D/IGHV7-4-1	32
CC	GO:0070820	tertiary granule	15/835	164/19594	0.0044562	0.0474304	0.0407703	PRSS3/MMP9/OLFM4/QSOX1/PLAU/SNAP25/TMC6/FCER1G/CXCL1/CYBB/LAIR1/PTAFR/ITGAM/OLR1/HP	15
CC	GO:0005871	kinesin complex	7/835	49/19594	0.00448666	0.0474304	0.0407703	KIF20A/KIF12/KIF23/KIF11/KIF2C/KIF18B/KIFC1	7
CC	GO:0005911	cell-cell junction	34/835	497/19594	0.00468694	0.048481	0.0416734	DSG2/FSCN1/DLG3/JAG1/NDRG1/HAMP/CDCA3/PTK7/DBN1/ECT2/ARHGEF2/SLC2A1/EPCAM/PARD6B/POF1B/KIRREL2/BAIAP2L2/DSC2/CLDN10/CDK4/NIBAN2/CDH24/S100A11/PRKCD/TMEM65/HEPACAM/STX3/CTNND2/ALOX15B/ANXA2/IQGAP3/PKP3/CLDN4/FLNA	34
CC	GO:0005796	Golgi lumen	11/835	104/19594	0.00477323	0.048481	0.0416734	GPC4/MMP11/F9/TGFB1/MUC5B/RHBDF2/MMP14/MUC3A/MUC20/MUC1/AGRN	11
CC	GO:0031965	nuclear membrane	23/835	300/19594	0.00494533	0.049263	0.0423456	ALOX5/OSBPL3/ENO1/SMOX/ITPR3/NUDT1/MFSD10/LMNB1/NUP210/ITGB4/ALOX5AP/CDK4/SCRN1/NRM/TMC6/SLC16A3/DTL/NEMP1/LMNB2/ARL6IP6/PLCB1/TMEM201/JPT1	23
CC	GO:0035579	specific granule membrane	10/835	91/19594	0.00532924	0.0520858	0.044772	PLAUR/PLAU/SNAP25/ITGAV/TMC6/SLC2A5/CYBB/LAIR1/ITGAM/OLR1	10
MF	GO:0017116	single-stranded DNA helicase activity	10/823	23/18410	2.03286e-08	1.71167e-05	1.48292e-05	RAD51/MCM2/MCM6/MCM5/MCM4/MCM3/CHTF18/DSCC1/RFC4/MCM7	10
MF	GO:0008395	steroid hydroxylase activity	11/823	38/18410	5.29382e-07	0.00022287	0.000193085	CYP3A43/CYP2E1/CYP2C9/CYP2C8/CYP1A1/CYP1A2/CYP39A1/CYP3A4/CYP2S1/CYP8B1/CYP2A13	11
MF	GO:0016712	oxidoreductase activity, acting on paired donors, with incorporation or reduction of molecular oxygen, reduced flavin or flavoprotein as one donor, and incorporation of one atom of oxygen	10/823	40/18410	7.5386e-06	0.00138583	0.00120062	CYP3A43/CYP2E1/CYP2C9/CYP2C8/CYP1A1/CYP1A2/CYP39A1/CYP3A4/CYP2S1/CYP2A13	10
MF	GO:0070330	aromatase activity	8/823	25/18410	8.45867e-06	0.00138583	0.00120062	CYP3A43/CYP2E1/CYP2C9/CYP2C8/CYP1A1/CYP1A2/CYP3A4/CYP2A13	8
MF	GO:0015175	neutral amino acid transmembrane transporter activity	10/823	41/18410	9.5739e-06	0.00138583	0.00120062	SLC7A8/SLC1A5/SFXN3/SLC1A2/SLC38A1/SLC36A1/SLC7A10/SLC6A6/SLC1A7/SLC6A9	10
MF	GO:0008514	organic anion transmembrane transporter activity	23/823	186/18410	9.87525e-06	0.00138583	0.00120062	CFTR/SLC6A13/SLC25A24/SLC7A8/ABCC1/SLC1A5/SFXN3/MFSD10/SLC1A2/SLC38A1/SLC2A1/SLC36A1/ABCC4/SLC6A8/SLC7A10/SLC6A6/SLC7A1/SLC13A5/SLC16A3/SLC1A7/SLC16A11/SLCO3A1/SLC6A9	23
MF	GO:0005506	iron ion binding	20/823	151/18410	1.33725e-05	0.00160852	0.00139355	ALOX5/CYP3A43/P3H3/EGLN3/CYP2E1/CYP2C9/CYP2C8/CYP1A1/CYP1A2/SCD5/CYP39A1/CYP3A4/CYP4A22/MELTF/CYP2S1/RRM2/ALOX15B/CYP8B1/HBA2/CYP2A13	20
MF	GO:0008391	arachidonic acid monooxygenase activity	7/823	21/18410	2.3318e-05	0.00245422	0.00212624	CYP2E1/CYP2C9/CYP2C8/CYP1A1/CYP4A22/CYP2S1/CYP2A13	7
MF	GO:0005518	collagen binding	12/823	68/18410	4.25768e-05	0.00359309	0.0031129	ITGA3/MRC2/COCH/MMP9/COMP/P3H4/CTSK/SPARCL1/ADAM9/DDR1/ADGRG1/MMP12	12
MF	GO:0003688	DNA replication origin binding	6/823	16/18410	4.26733e-05	0.00359309	0.0031129	DDX11/MCM2/ORC1/CDC45/CDC6/MCM5	6
MF	GO:0034987	immunoglobulin receptor binding	13/823	80/18410	5.09125e-05	0.00364866	0.00316105	FLNA/IGHG4/IGHV1-18/IGHV1-24/IGHV4-34/IGHV4-39/IGHV3-66/IGHV1-69/IGHV3-73/IGHV4-59/IGHV3-43/IGHV1-69D/IGHV7-4-1	13
MF	GO:0008094	ATP-dependent activity, acting on DNA	15/823	103/18410	5.2e-05	0.00364866	0.00316105	DDX11/RAD51/MCM2/MCM6/MSH2/MCM5/MCM4/MCM3/XRCC3/CHTF18/TOP2A/DSCC1/RECQL4/RFC4/MCM7	15
MF	GO:0017171	serine hydrolase activity	22/823	195/18410	6.34321e-05	0.00410845	0.00355939	PRSS22/PRSS3/CD5L/MMP11/MMP9/F9/CPVL/HGFAC/SCPEP1/PLAU/CTSV/MMP7/CTSK/NCEH1/MMP14/TMPRSS3/HTRA3/LPA/HP/HPR/MMP12/PRSS2	22
MF	GO:0003678	DNA helicase activity	12/823	72/18410	7.62577e-05	0.00458635	0.00397343	DDX11/RAD51/MCM2/MCM6/MCM5/MCM4/MCM3/CHTF18/DSCC1/RECQL4/RFC4/MCM7	12
MF	GO:0015171	amino acid transmembrane transporter activity	13/823	84/18410	8.57683e-05	0.00463138	0.00401244	SLC6A13/SLC7A8/SLC1A5/SFXN3/SLC1A2/SLC38A1/SLC36A1/SLC7A10/SLC6A6/SLC7A1/SLC7A7/SLC1A7/SLC6A9	13
MF	GO:0003697	single-stranded DNA binding	16/823	120/18410	8.80073e-05	0.00463138	0.00401244	DDX11/RAD51/MCM2/MCM6/CDC45/MSH2/MCM5/RBBP8/MCM4/RAD51AP1/MCM3/SMC4/HROB/RECQL4/HMGB2/MCM7	16
MF	GO:0008236	serine-type peptidase activity	21/823	191/18410	0.000133499	0.00646723	0.00560294	PRSS22/PRSS3/CD5L/MMP11/MMP9/F9/CPVL/HGFAC/SCPEP1/PLAU/CTSV/MMP7/CTSK/MMP14/TMPRSS3/HTRA3/LPA/HP/HPR/MMP12/PRSS2	21
MF	GO:0046943	carboxylic acid transmembrane transporter activity	19/823	164/18410	0.000138254	0.00646723	0.00560294	SLC6A13/SLC27A5/SLC7A8/ABCC1/SLC1A5/SFXN3/SLC1A2/SLC38A1/SLC36A1/ABCC4/SLC7A10/SLC6A6/SLC7A1/SLC13A5/SLC16A3/SLC7A7/SLC1A7/SLC16A11/SLC6A9	19
MF	GO:0005342	organic acid transmembrane transporter activity	19/823	165/18410	0.000149849	0.00664069	0.00575322	SLC6A13/SLC27A5/SLC7A8/ABCC1/SLC1A5/SFXN3/SLC1A2/SLC38A1/SLC36A1/ABCC4/SLC7A10/SLC6A6/SLC7A1/SLC13A5/SLC16A3/SLC7A7/SLC1A7/SLC16A11/SLC6A9	19
MF	GO:0020037	heme binding	17/823	139/18410	0.000158462	0.00667125	0.00577969	CYP3A43/PTGS1/CYP2E1/CYP2C9/CYP2C8/DUOX2/CYP1A1/CYP1A2/CYP39A1/CYP3A4/CYP4A22/CYBB/CYP2S1/CYP8B1/HBA2/SRC/CYP2A13	17
MF	GO:0004497	monooxygenase activity	14/823	103/18410	0.00019449	0.00779813	0.00675598	FMO1/CYP3A43/CYP2E1/MICAL1/CYP2C9/CYP2C8/CYP1A1/CYP1A2/CYP39A1/CYP3A4/CYP4A22/CYP2S1/CYP8B1/CYP2A13	14
MF	GO:0008017	microtubule binding	26/823	272/18410	0.000229371	0.00877865	0.00760546	GTSE1/SPAG5/CAPN6/TPX2/BIRC5/KIF4A/NDRG1/KIF20A/ARHGEF2/CENPF/DLGAP5/PSRC1/KIF12/KIF23/KIF11/KIF2C/HAUS6/SKA1/RACGAP1/SPC24/S100A9/PLK1/REEP4/RCC2/KIF18B/KIFC1	26
MF	GO:0005343	organic acid:sodium symporter activity	7/823	30/18410	0.000287114	0.0100723	0.00872624	SLC6A13/SLC1A2/SLC38A1/SLC6A6/SLC13A5/SLC1A7/SLC6A9	7
MF	GO:0042910	xenobiotic transmembrane transporter activity	7/823	30/18410	0.000287114	0.0100723	0.00872624	SLC6A13/ABCC1/SLC2A1/SLC36A1/ABCC4/SLC6A6/ABCA8	7
MF	GO:0004252	serine-type endopeptidase activity	19/823	174/18410	0.000299059	0.0100723	0.00872624	PRSS22/PRSS3/CD5L/MMP11/MMP9/F9/HGFAC/PLAU/CTSV/MMP7/CTSK/MMP14/TMPRSS3/HTRA3/LPA/HP/HPR/MMP12/PRSS2	19
MF	GO:0005416	amino acid:cation symporter activity	6/823	22/18410	0.000315797	0.010227	0.00886022	SLC6A13/SLC1A2/SLC38A1/SLC36A1/SLC1A7/SLC6A9	6
MF	GO:0015179	L-amino acid transmembrane transporter activity	10/823	61/18410	0.000343191	0.0107025	0.00927218	SLC7A8/SLC1A5/SLC1A2/SLC38A1/SLC36A1/SLC7A10/SLC7A1/SLC7A7/SLC1A7/SLC6A9	10
MF	GO:0046906	tetrapyrrole binding	17/823	149/18410	0.000365794	0.0109999	0.00952989	CYP3A43/PTGS1/CYP2E1/CYP2C9/CYP2C8/DUOX2/CYP1A1/CYP1A2/CYP39A1/CYP3A4/CYP4A22/CYBB/CYP2S1/CYP8B1/HBA2/SRC/CYP2A13	17
MF	GO:0008509	anion transmembrane transporter activity	28/823	315/18410	0.000443576	0.0124962	0.0108262	CFTR/SLC6A13/SLC25A24/SLC7A8/ABCC1/SLC1A5/SFXN3/MFSD10/SLC1A2/SLC38A1/SLC2A1/SLC36A1/ABCC4/SLC6A8/SLC7A10/SLC6A6/TTYH3/SLC7A1/SLC13A5/SLC16A3/SLC1A7/CLIC3/SLC16A11/SLCO3A1/ANO9/CLDN4/SLC6A9/LRRC8B	28
MF	GO:0008146	sulfotransferase activity	9/823	52/18410	0.000445232	0.0124962	0.0108262	CHST3/GAL3ST1/CHST4/CHST11/SULT1B1/CHST2/CHST1/SULT1C4/SULT1C2	9
MF	GO:0005283	amino acid:sodium symporter activity	5/823	16/18410	0.000510104	0.0138551	0.0120035	SLC6A13/SLC1A2/SLC38A1/SLC1A7/SLC6A9	5
MF	GO:0016709	oxidoreductase activity, acting on paired donors, with incorporation or reduction of molecular oxygen, NAD(P)H as one donor, and incorporation of one atom of oxygen	8/823	43/18410	0.000555697	0.0146218	0.0126677	FMO1/CYP2E1/MICAL1/CYP2C9/CYP1A1/CYP3A4/CYP4A22/CYP8B1	8
MF	GO:0005178	integrin binding	17/823	156/18410	0.000624068	0.0159232	0.0137952	ITGA3/FBLN1/LAMB1/COMP/SPP1/LAMA5/ITGB4/GPNMB/CIB2/ITGAV/GFRA1/MMP14/SYK/ADAM9/NPNT/ITGAM/SRC	17
MF	GO:0004180	carboxypeptidase activity	8/823	44/18410	0.000652941	0.0161699	0.0140089	CPVL/BLMH/SCPEP1/FOLH1B/PM20D2/CNDP1/CPA2/NAALADL1	8
MF	GO:0008392	arachidonic acid epoxygenase activity	5/823	17/18410	0.000696205	0.0167487	0.0145104	CYP2E1/CYP2C9/CYP2C8/CYP2S1/CYP2A13	5
MF	GO:0015631	tubulin binding	31/823	376/18410	0.000808479	0.0189094	0.0163823	GTSE1/SPAG5/CAPN6/TPX2/BIRC5/KIF4A/NDRG1/KIF20A/ARHGEF2/RGS2/STMN1/CENPF/DLGAP5/PSRC1/TTLL4/KIF12/KIF23/KIF11/KIF2C/HAUS6/SKA1/RACGAP1/SPC24/S100A9/PLK1/REEP4/RCC2/NDN/KIF18B/ARL4C/KIFC1	31
MF	GO:0045236	CXCR chemokine receptor binding	5/823	18/18410	0.000928746	0.0194713	0.0168691	CXCL6/TFF2/CXCL5/CXCL1/CXCL8	5
MF	GO:0000217	DNA secondary structure binding	7/823	36/18410	0.000932227	0.0194713	0.0168691	MSH2/RBBP8/RAD51AP1/XRCC3/HMGA1/RECQL4/HMGB2	7
MF	GO:0043394	proteoglycan binding	7/823	36/18410	0.000932227	0.0194713	0.0168691	TNC/COMP/GPNMB/COL2A1/CTSK/FCN2/AGRN	7
MF	GO:0016782	transferase activity, transferring sulphur-containing groups	10/823	69/18410	0.000938422	0.0194713	0.0168691	OXCT1/CHST3/GAL3ST1/CHST4/CHST11/SULT1B1/CHST2/CHST1/SULT1C4/SULT1C2	10
MF	GO:0019842	vitamin binding	16/823	148/18410	0.000971297	0.0194713	0.0168691	TKTL1/SEC14L2/FOLR1/P3H3/RBP2/CTH/GNMT/EGLN3/SDS/CRABP2/ETNPPL/GPT2/GPT/TYMS/ADH4/TAT	16
MF	GO:0016705	oxidoreductase activity, acting on paired donors, with incorporation or reduction of molecular oxygen	18/823	177/18410	0.000992747	0.0194713	0.0168691	FMO1/CYP3A43/PTGS1/P3H3/EGLN3/CYP2E1/MICAL1/CYP2C9/CYP2C8/CYP1A1/CYP1A2/SCD5/CYP39A1/CYP3A4/CYP4A22/CYP2S1/CYP8B1/CYP2A13	18
MF	GO:0140097	catalytic activity, acting on DNA	21/823	222/18410	0.00101145	0.0194713	0.0168691	DDX11/RAD51/POLD1/MCM2/MCM6/MSH2/MCM5/POLE2/RBBP8/MCM4/MCM3/XRCC3/CHTF18/DNMT1/TOP2A/DSCC1/RECQL4/DNASE1L3/RFC4/MCM7/EXO1	21
MF	GO:0019887	protein kinase regulator activity	20/823	207/18410	0.0010175	0.0194713	0.0168691	DBF4/TPX2/TRIB3/MOB3B/CKS2/CDKN1C/EPO/CCNB1/CDK4/PKIB/NCAPG2/CDKN2A/INCENP/CCNB2/CCNF/SPRED1/GPRC5B/SFN/LILRB4/CD24	20
MF	GO:0005504	fatty acid binding	8/823	49/18410	0.00136482	0.0255373	0.0221244	AFP/RBP2/PRR7/ALOX5AP/CRABP2/S100A9/FABP5/STX3	8
MF	GO:0019207	kinase regulator activity	21/823	235/18410	0.00205373	0.0374265	0.0324248	DBF4/TPX2/TREM2/TRIB3/MOB3B/CKS2/CDKN1C/EPO/CCNB1/CDK4/PKIB/NCAPG2/CDKN2A/INCENP/CCNB2/CCNF/SPRED1/GPRC5B/SFN/LILRB4/CD24	21
MF	GO:0003823	antigen binding	17/823	174/18410	0.00208913	0.0374265	0.0324248	SLC7A8/TGFB1/FCN3/FCN2/IGLV3-25/IGHG4/IGHV1-18/IGHV1-24/IGHV4-34/IGHV4-39/IGHV3-66/IGHV1-69/IGHV3-73/IGHV4-59/IGHV3-43/IGHV1-69D/IGHV7-4-1	17
MF	GO:0001968	fibronectin binding	6/823	31/18410	0.00221107	0.0387858	0.0336024	ITGA3/FBLN1/ITGAV/CTSK/LILRB4/LPA	6
MF	GO:0005080	protein kinase C binding	8/823	55/18410	0.00291264	0.0490488	0.0424939	PLEK/PARD6B/TOP2A/ITGAV/ADAM9/FLNA/SRC/MARCKS	8
MF	GO:0050840	extracellular matrix binding	8/823	55/18410	0.00291264	0.0490488	0.0424939	ITGA3/SPP1/ITGAV/SPARCL1/OLFML2B/ADAM9/AGRN/ADGRG1	8
MF	GO:0016805	dipeptidase activity	4/823	15/18410	0.00364486	0.0575121	0.0498261	FOLH1B/SCRN1/PM20D2/CNDP1	4
MF	GO:0036041	long-chain fatty acid binding	4/823	15/18410	0.00364486	0.0575121	0.0498261	PRR7/ALOX5AP/S100A9/STX3	4
MF	GO:0050664	oxidoreductase activity, acting on NAD(P)H, oxygen as acceptor	4/823	15/18410	0.00364486	0.0575121	0.0498261	NCF2/MICAL1/DUOX2/CYBB	4
MF	GO:0016702	oxidoreductase activity, acting on single donors with incorporation of molecular oxygen, incorporation of two atoms of oxygen	5/823	24/18410	0.00368842	0.0575121	0.0498261	ALOX5/PTGS1/ALOX5AP/HPD/ALOX15B	5

## Sheet: S8. GSVA for function
id	TCGA-ZP-A9CY-01A	TCGA-DD-AAVZ-01A	TCGA-DD-A1EC-01A	TCGA-DD-A1EC-11A	TCGA-DD-AADN-01A	TCGA-DD-A1EB-01A	TCGA-G3-A25T-01A	TCGA-DD-AACA-01A	TCGA-CC-A8HT-01A	TCGA-FV-A3R2-11A	TCGA-WJ-A86L-01A	TCGA-DD-AACT-01A	TCGA-FV-A4ZQ-01A	TCGA-DD-A39X-11A	TCGA-DD-AADF-01A	TCGA-DD-AAD5-01A	TCGA-DD-AACP-01A	TCGA-CC-5261-01A	TCGA-LG-A9QC-01A	TCGA-ZS-A9CD-01A	TCGA-DD-AADS-01A	TCGA-RC-A6M3-01A	TCGA-DD-A4NF-01A	TCGA-DD-AADA-01A	TCGA-MI-A75I-01A	TCGA-2Y-A9GU-01A	TCGA-ED-A7PX-01A	TCGA-FV-A23B-11A	TCGA-FV-A23B-01A	TCGA-DD-AACO-01A	TCGA-G3-A7M7-01A	TCGA-MR-A8JO-01A	TCGA-CC-5262-01A	TCGA-DD-AADK-01A	TCGA-DD-AAE1-01A	TCGA-DD-AAEH-01A	TCGA-DD-AAE9-01A	TCGA-2Y-A9H1-01A	TCGA-BC-A10U-01A	TCGA-BC-A10U-11A	TCGA-FV-A4ZP-01A	TCGA-DD-AAVP-01A	TCGA-DD-A4NP-01A	TCGA-BC-4073-01B	TCGA-MI-A75E-01A	TCGA-G3-A7M8-01A	TCGA-DD-A11C-11A	TCGA-DD-A11C-01A	TCGA-CC-A9FW-01A
CCR	0.282374	0.238279	0.336576	0.307524	0.317571	0.233094	0.252982	0.189982	0.233865	0.337517	0.171955	0.328371	0.278579	0.287121	0.22315	0.230067	0.232293	0.315519	0.192365	0.287808	0.329814	0.215306	0.159942	0.28866	0.225799	0.207678	0.257849	0.353021	0.275012	0.254359	0.24655	0.271946	0.339461	0.296436	0.252384	0.321982	0.22493	0.296475	0.151778	0.348271	0.259387	0.243498	0.17136	0.31242	0.303337	0.245269	0.316089	0.23024	0.24353
Cytolytic_activity	0.543501	0.530164	0.972542	0.668286	0.927778	0.620461	0.674989	0.507634	0.581154	0.796677	0.433923	0.785085	0.91823	0.748621	0.71997	0.444045	0.551569	0.636733	0.452428	0.507055	0.840559	0.585233	0.428454	0.767655	0.538135	0.533835	0.488261	0.792814	0.604622	0.722454	0.524804	0.821327	0.704847	0.620744	0.587193	0.886219	0.483046	0.765955	0.458645	0.584147	0.762537	0.529473	0.535891	0.835734	0.692254	0.503463	0.754267	0.675639	0.564926
MHC_class_I	0.943504	0.918818	0.992063	0.89913	0.942886	0.970502	0.924192	0.952142	0.935086	0.919026	0.929165	0.966688	0.992348	0.890265	0.939881	0.94675	0.908509	0.957299	0.943068	0.948949	0.881831	0.939122	0.882948	0.941088	0.961669	0.911669	0.98895	0.937312	0.920077	0.756751	0.925646	0.943789	0.947305	0.922071	0.909149	0.949171	0.951566	0.863517	0.957061	0.906358	0.849334	0.905637	0.906805	0.980314	0.938676	0.911454	0.913388	0.935712	0.920688
Type_I_IFN_Reponse	0.706761	0.620024	0.626586	0.607512	0.603955	0.641428	0.566646	0.584742	0.575594	0.709262	0.544355	0.60742	0.573618	0.591511	0.607954	0.686547	0.402128	0.536715	0.606475	0.57325	0.761129	0.432676	0.548615	0.56396	0.543688	0.629638	0.606701	0.598678	0.466197	0.611915	0.580557	0.574298	0.679429	0.621755	0.604718	0.59596	0.51525	0.644387	0.525105	0.519055	0.622335	0.531088	0.560308	0.553868	0.57982	0.597927	0.602837	0.558721	0.444264
Type_II_IFN_Reponse	0.550652	0.480259	0.468203	0.606414	0.146504	0.419209	0.300849	0.393399	0.15077	0.542721	0.204378	0.494157	0.403753	0.624599	0.177187	0.0713333	0.251655	0.448394	0.457069	0.427497	0.387921	0.222034	0.443109	0.36669	0.285798	0.450096	0.45632	0.621121	0.342445	0.289327	0.446954	0.407158	0.49411	0.49801	0.42279	0.481271	0.461006	0.30205	0.433235	0.567383	0.215883	0.302312	0.395709	0.37084	0.488483	0.486527	0.590228	0.474922	0.355157
[truncated: 372 more columns]

## Sheet: S9. GSVA for immune process
id	TCGA-ZP-A9CY-01A	TCGA-DD-AAVZ-01A	TCGA-DD-A1EC-01A	TCGA-DD-A1EC-11A	TCGA-DD-AADN-01A	TCGA-DD-A1EB-01A	TCGA-G3-A25T-01A	TCGA-DD-AACA-01A	TCGA-CC-A8HT-01A	TCGA-FV-A3R2-11A	TCGA-WJ-A86L-01A	TCGA-DD-AACT-01A	TCGA-FV-A4ZQ-01A	TCGA-DD-A39X-11A	TCGA-DD-AADF-01A	TCGA-DD-AAD5-01A	TCGA-DD-AACP-01A	TCGA-CC-5261-01A	TCGA-LG-A9QC-01A	TCGA-ZS-A9CD-01A	TCGA-DD-AADS-01A	TCGA-RC-A6M3-01A	TCGA-DD-A4NF-01A	TCGA-DD-AADA-01A	TCGA-MI-A75I-01A	TCGA-2Y-A9GU-01A	TCGA-ED-A7PX-01A	TCGA-FV-A23B-11A	TCGA-FV-A23B-01A	TCGA-DD-AACO-01A	TCGA-G3-A7M7-01A	TCGA-MR-A8JO-01A	TCGA-CC-5262-01A	TCGA-DD-AADK-01A	TCGA-DD-AAE1-01A	TCGA-DD-AAEH-01A	TCGA-DD-AAE9-01A	TCGA-2Y-A9H1-01A	TCGA-BC-A10U-01A	TCGA-BC-A10U-11A	TCGA-FV-A4ZP-01A	TCGA-DD-AAVP-01A	TCGA-DD-A4NP-01A	TCGA-BC-4073-01B	TCGA-MI-A75E-01A	TCGA-G3-A7M8-01A	TCGA-DD-A11C-11A	TCGA-DD-A11C-01A	TCGA-CC-A9FW-01A
CCR	0.282374	0.238279	0.336576	0.307524	0.317571	0.233094	0.252982	0.189982	0.233865	0.337517	0.171955	0.328371	0.278579	0.287121	0.22315	0.230067	0.232293	0.315519	0.192365	0.287808	0.329814	0.215306	0.159942	0.28866	0.225799	0.207678	0.257849	0.353021	0.275012	0.254359	0.24655	0.271946	0.339461	0.296436	0.252384	0.321982	0.22493	0.296475	0.151778	0.348271	0.259387	0.243498	0.17136	0.31242	0.303337	0.245269	0.316089	0.23024	0.24353
Cytolytic_activity	0.543501	0.530164	0.972542	0.668286	0.927778	0.620461	0.674989	0.507634	0.581154	0.796677	0.433923	0.785085	0.91823	0.748621	0.71997	0.444045	0.551569	0.636733	0.452428	0.507055	0.840559	0.585233	0.428454	0.767655	0.538135	0.533835	0.488261	0.792814	0.604622	0.722454	0.524804	0.821327	0.704847	0.620744	0.587193	0.886219	0.483046	0.765955	0.458645	0.584147	0.762537	0.529473	0.535891	0.835734	0.692254	0.503463	0.754267	0.675639	0.564926
MHC_class_I	0.943504	0.918818	0.992063	0.89913	0.942886	0.970502	0.924192	0.952142	0.935086	0.919026	0.929165	0.966688	0.992348	0.890265	0.939881	0.94675	0.908509	0.957299	0.943068	0.948949	0.881831	0.939122	0.882948	0.941088	0.961669	0.911669	0.98895	0.937312	0.920077	0.756751	0.925646	0.943789	0.947305	0.922071	0.909149	0.949171	0.951566	0.863517	0.957061	0.906358	0.849334	0.905637	0.906805	0.980314	0.938676	0.911454	0.913388	0.935712	0.920688
Type_I_IFN_Reponse	0.706761	0.620024	0.626586	0.607512	0.603955	0.641428	0.566646	0.584742	0.575594	0.709262	0.544355	0.60742	0.573618	0.591511	0.607954	0.686547	0.402128	0.536715	0.606475	0.57325	0.761129	0.432676	0.548615	0.56396	0.543688	0.629638	0.606701	0.598678	0.466197	0.611915	0.580557	0.574298	0.679429	0.621755	0.604718	0.59596	0.51525	0.644387	0.525105	0.519055	0.622335	0.531088	0.560308	0.553868	0.57982	0.597927	0.602837	0.558721	0.444264
Type_II_IFN_Reponse	0.550652	0.480259	0.468203	0.606414	0.146504	0.419209	0.300849	0.393399	0.15077	0.542721	0.204378	0.494157	0.403753	0.624599	0.177187	0.0713333	0.251655	0.448394	0.457069	0.427497	0.387921	0.222034	0.443109	0.36669	0.285798	0.450096	0.45632	0.621121	0.342445	0.289327	0.446954	0.407158	0.49411	0.49801	0.42279	0.481271	0.461006	0.30205	0.433235	0.567383	0.215883	0.302312	0.395709	0.37084	0.488483	0.486527	0.590228	0.474922	0.355157
[truncated: 372 more columns]

[truncated: 7 more sheets: S10.mRNAsi scores of samples, S11.Immune check point exp., S12. Submap_TIDE, S13.Submap_result, S14.GSVA_malignant_cell, S15.GSVA_T_cell, S16.Intercellular_Communication]
