# Supplementary material for: A novel prognostic scoring model based on copper homeostasis and cuproptosis which indicates changes in tumor microenvironment and affects treatment response
Source: Front Pharmacol. 2023 Feb 24;14:1101749. doi: 10.3389/fphar.2023.1101749 (PMC9998499; doi:10.3389/fphar.2023.1101749)
Supplement: Supplementary file 2 [file DataSheet3.ZIP]

Archive with 14 entries (14 files):
- Clone formation Analysis.xlsx
- Hep3B NC.jpg
- Hep3B Si.jpg
- Huh7 NC.jpg
- Huh7 Si.jpg
- Invasion and Migration Analysis.xlsx
- Invasion Hep3B NC.png
- Invasion Hep3B Si.png
- Invasion Huh7 Nc .png
- Invasion Huh7 Si.png
- Migration Hep3B NC.png
- Migration Hep3B Si.png
- Migration Huh7 NC .png
- Migration Huh7 Si .png
