# Supplementary material for: A novel prognostic scoring model based on copper homeostasis and cuproptosis which indicates changes in tumor microenvironment and affects treatment response
Source: Front Pharmacol. 2023 Feb 24;14:1101749. doi: 10.3389/fphar.2023.1101749 (PMC9998499; doi:10.3389/fphar.2023.1101749)
Supplement: Supplementary file 2 [file DataSheet3.ZIP › Clone formation Analysis.xlsx]

## Sheet: Sheet1
	Huh7	NC	Si		Hep3B	NC	Si
1		197	83	1		185	54
2		228	72	2		172	33
3		216	83	3		243	46
