# Supplementary material for: A novel prognostic scoring model based on copper homeostasis and cuproptosis which indicates changes in tumor microenvironment and affects treatment response
Source: Front Pharmacol. 2023 Feb 24;14:1101749. doi: 10.3389/fphar.2023.1101749 (PMC9998499; doi:10.3389/fphar.2023.1101749)
Supplement: Supplementary file 2 [file DataSheet3.ZIP › Invasion and Migration Analysis.xlsx]

## Sheet: Sheet1
Huh7		NC	Si		Hep3B	NC	SI
Migration	1	86	16	1		50	21
	2	87	30	2		59	19
	3	83	31	3		62	16
Huh7		NC	Si		Hep3B	NC	SI
Invasion	1	76	41	1		85	33
	2	82	25	2		60	29
	3	93	43	3		52	28
