# Supplementary material for: A novel prognostic scoring model based on copper homeostasis and cuproptosis which indicates changes in tumor microenvironment and affects treatment response
Source: Front Pharmacol. 2023 Feb 24;14:1101749. doi: 10.3389/fphar.2023.1101749 (PMC9998499; doi:10.3389/fphar.2023.1101749)
Supplement: Supplementary file 3 [file Table2.XLS]

## Sheet: Hep3B CCK8
DAY	NC					siCDKN2A					siGEMIN2					siKLF9					siDLAT					siZCRB1
0	0.4004	0.4362	0.4479	0.4344	0.4295	0.4167	0.4397	0.4275	0.4281	0.46	0.4132	0.4271	0.4506	0.4539	0.4518	0.4294	0.4192	0.4494	0.4477	0.446	0.4173	0.4396	0.3886	0.4498	0.4297	0.4255	0.4384	0.4364	0.4479	0.4479
1	0.4733	0.4617	0.4517	0.4697	0.4456	0.3979	0.4564	0.4414	0.4777	0.4494	0.4472	0.435	0.4661	0.4479	0.435	0.4594	0.4648	0.4773	0.4672	0.4797	0.4198	0.4427	0.4546	0.4625	0.4556	0.4169	0.4283	0.4594	0.4519	0.4599
2	0.479	0.5064	0.5275	0.5442	0.5555	0.4611	0.4523	0.5269	0.5087	0.4794	0.4524	0.4616	0.5329	0.5305	0.5453	0.537	0.5383	0.576	0.5727	0.5679	0.4627	0.5191	0.5579	0.5126	0.5435	0.4534	0.4773	0.4943	0.4557	0.4699
3	0.6073	0.604	0.6096	0.6062	0.5685	0.5112	0.5601	0.562	0.5555	0.5131	0.5231	0.5464	0.5512	0.5272	0.5238	0.6426	0.6656	0.6426	0.664	0.6523	0.556	0.5024	0.6074	0.5907	0.5456	0.4951	0.4947	0.4849	0.5203	0.4984

## Sheet: Huh7 CCK8
DAY	NC					siCDKN2A					siGEMIN2					siKLF9					siDLAT					siZCRB1
0	0.4155	0.4319	0.4329	0.4524	0.4473	0.4303	0.4209	0.4304	0.4505	0.4327	0.4241	0.4282	0.4328	0.4472	0.452	0.4203	0.4426	0.4572	0.45	0.45	0.4251	0.4233	0.4509	0.4434	0.4398	0.4373	0.4312	0.415	0.4312	0.427
1	0.4997	0.4794	0.4934	0.5156	0.4857	0.4639	0.4631	0.4836	0.4599	0.5004	0.4661	0.4766	0.4748	0.4813	0.469	0.4991	0.5203	0.4933	0.5193	0.4928	0.4764	0.4588	0.4713	0.464	0.4713	0.449	0.4822	0.4608	0.4757	0.4636
2	0.6923	0.6669	0.6842	0.6625	0.6601	0.5293	0.4733	0.4838	0.5806	0.5365	0.5619	0.5407	0.5261	0.5749	0.5099	0.7108	0.7273	0.71	0.7149	0.6942	0.5189	0.6227	0.5536	0.576	0.5493	0.5261	0.5352	0.4844	0.5512	0.5053
3	0.7982	0.9362	0.9332	0.9212	0.968	0.5963	0.7041	0.7407	0.7144	0.7294	0.6609	0.6715	0.7222	0.7695	0.7789	0.901	1.0299	1.0705	1.1071	1.0929	0.7027	0.842	0.8489	0.8593	0.8873	0.5665	0.5384	0.5732	0.5786	0.5679

## Sheet: Tissue qPCR RAW data
	CDKN2A			GEMIN2			KLF9			DLAT			ZCRB1			GAPDH
P1 CA	18.9038	18.6742	19.0919	22.3802	23.1623	22.7289	25.2244	25.1155	24.9296	20.0976	20.7608	20.5717	19.3263	19.5712	19.365	15.9036	15.6538	16.0373
P1 NC	18.7135	19.1141	18.5674	22.1533	22.4195	22.8421	23.3682	23.0154	23.1985	33.4416	33.4416	33.4416	20.4584	20.6061	20.5351	14.7558	16.2309	15.1777
P2 CA	19.6055	18.7199	18.199	22.1277	22.2859	22.3198	24.1547	24.6837	23.9365	19.8303	19.7831	20.5449	19.5499	19.3811	19.4627	15.728	15.8881	16.1272
P2 NC	21.3746	20.2392	20.0231	22.3281	22.5112	22.7092	25.1428	24.7148	24.2036	20.4401	20.9083	20.8753	19.5688	19.6417	19.8276	14.9379	14.6248	14.4057
P3 CA	16.95	16.77	17.96	22.06	22.35	21.35	24.03	23.03	23.24	19.93	19.93	20.55	18.05	19.36	18.26	13.41	13.4	14.1
P3 NC	22.36	21.93	21.24	22.35	22.76	23.21	24.03	23.03	23.24	19.93	19.93	20.55	19.61	19.06	20.05	14.73	14.01	14.1
P4 CA	18.16	18.15	18.19	23.03	22.79	22.99	23.31	23.9	24.16	19.97	20.39	20.37	19.73	19.33	18.89	15.23	15.77	14.48
P4 NC	19.46	19.47	19.11	22.2	20.7	21.51	24.81	24.32	24.77	21.94	20.65	20.77	19.42	20.4	19.96	14.8	14.42	14.12
P5 CA	22.5801	22.2156	21.7252	26.3398	26.2222	26.2242	27.9347	28.0138	27.821	23.5324	23.6716	23.6732	22.3766	22.5388	22.4212	18.1852	18.324	18.4842
P5 NC	22.8153	22.9747	22.8062	27.0767	26.7944	27.1274	26.5329	26.8829	26.7933	23.4754	23.441	23.4568	22.0311	22.2558	21.957	17.297	17.6512	17.6734
P6 CA	22.6018	22.7626	22.7063	27.1976	27.4977	27.3678	29.2725	29.1956	29.4448	24.3006	24.5587	24.7907	23.1787	23.2798	23.2023	19.014	19.23	19.4396
P6 NC	24.7875	24.8372	24.9133	28.2123	28.4548	28.2538	29.2607	29.3781	29.3479	25.4362	25.6412	25.7742	23.959	24.0417	23.8563	18.6691	18.965	19.3131
P7 CA	23.0143	22.9649	22.6412	27.5197	27.4663	27.5192	28.7477	28.4774	28.6435	25.1754	25.1994	25.3492	23.1013	23.2469	23.3729	19.1678	19.1701	19.2017
P7 NC	24.2214	25.1957	25.2539	29.1341	28.8156	29.0109	29.703	29.7622	29.9519	26.3159	26.4103	26.74	24.1451	24.2565	24.1211	19.5451	19.7917	19.8998
P8 CA	19.009	19.0575	18.7443	23.4605	23.6378	24.0195	25.2428	25.3154	25.4287	21.3928	21.7508	22.1947	20.3078	20.0876	20.1741	16.3064	16.168	16.1968
P8 NC	20.5736	20.3171	20.55	24.039	22.9605	23.1623	24.3583	24.1619	24.1608	22.6677	23.0316	23.2051	20.4036	20.4272	20.3516	14.8993	15.8679	16.1066
P9 CA	20.0496	19.4699	19.4025	23.5962	23.5534	23.6309	25.2732	25.3539	25.3304	21.8048	21.5881	21.6616	22.3276	22.2391	22.5385	16.2091	16.7759	16.35
P9 NC	20.9419	21.1775	21.0028	22.8447	22.8873	23.0822	25.052	25.0021	24.5124	21.3351	21.3762	21.0506	21.7151	22.1692	21.9732	15.2466	14.5889	14.4239
P10 CA	21.4355	21.5134	21.2632	25.7107	26.0469	25.9144	37.1429	37.1429	34.7011	22.4439	22.4786	22.8196	21.0353	21.1098	21.1474	16.6306	16.5297	16.4979
P10 NC	24.102	24.1741	24.0482	27.4411	27.1744	27.1902	27.5038	27.0931	27.0687	22.273	22.3006	22.3315	21.1684	21.2498	21.46	17.4757	17.9902	17.2264
P11 CA	23.0404	22.8457	22.9997	25.477	25.3263	25.6192	27.2179	27.5146	27.179	23.3064	23.3788	23.6282	21.5737	22.2173	21.692	18.0213	17.8506	17.2124
P11 NC	21.9055	22.0261	21.6712	26.0776	26.1243	26.0673	28.1256	28.3595	28.2636	25.5277	25.7057	25.5701	22.8539	22.7795	22.7212	17.5808	17.5311	17.3904
P12 CA	20.53	21.77	20.83	24.24	24.94	24.21	26.19	26.45	25.45	23.7	23.74	23.39	21.2	21.44	20.6	16.68	16.43	16.98
P12 NC	24.13	23.07	24.36	25.68	25.65	25.27	27.17	27.08	26.97	24.42	24.67	23.86	22.12	21.27	21.13	16.4	16.65	16.68
P13 CA	21.06	22.31	21.66	25.02	24.29	23.77	25.41	26.23	25.38	22.89	22.79	23.1	21.15	22.25	22.05	15.72	16.44	16.34
P13 NC	22.27	22.6	23.3	25.81	24.91	25.59	26.47	27.12	26.35	23.26	22.93	22.74	21.98	22.13	21.82	16.1	15.13	15.92
P14 CA	24.6262	25.0941	25.1122	30.1187	29.401	28.9746	30.4875	30.4757	30.6035	25.7145	25.8997	25.505	24.1801	24.2496	24.08	19.9785	19.5104	19.6406
P14 NC	25.1047	25.349	25.7966	29.4224	29.2123	29.177	29.3503	29.7026	29.6214	26.5861	26.2552	26.2847	24.5192	24.4078	24.441	19.1181	19.7492	18.8897
P15 CA	24.318	24.3564	24.3241	28.1937	28.198	28.3249	30.0356	29.9948	29.9361	25.6897	25.2696	25.2839	23.7592	23.8325	23.9585	20.0466	19.4767	19.4275
P15 NC	25.9076	26.1634	26.0364	26.9957	26.8421	26.9499	29.8074	29.5514	29.7398	24.8609	24.886	24.8847	23.3884	23.655	23.3306	18.6108	18.5809	18.4428
P16 CA	23.93	23	23.89	25.68	25.3	24.7	28.24	28.67	28.99	24.46	24.17	24.35	22.04	21.29	22.24	17.4	18.03	17.16
P16 NC	21.58	21.57	20.21	26.52	26.49	25.85	27.96	27.35	27.31	25.1	24.66	24.54	22.19	21.91	22.14	17.39	17.5	17.4
P17 CA	21.47	21.65	21.24	24.8	24.87	25.15	26.64	26.87	26.48	22.76	22.86	22.8	22.34	22.46	22.85	17.13	17.34	16.42
P17 NC	14.44	16.44	18.19	23.45	24.1	23.26	26.43	26.06	26.36	22.23	21.59	21.93	21.44	21.84	21.55	15.54	15.05	15.33
P18 CA	21.303	19.8962	21.5216	28.2339	28.2001	28.4155	30.037	29.6517	29.7936	25.2277	24.2031	25.5526	23.558	23.5604	23.3482	19.5061	19.5791	20.614
P18 NC	21.454	21.4067	21.7024	28.6512	28.5357	28.6163	29.104	29.1142	28.859	24.4787	24.4314	24.9762	23.1246	23.2971	23.7746	18.4653	18.9068	18.6237
P19 CA	21.4654	21.4988	21.2433	28.1601	28.5726	27.8327	31.1914	31.4652	31.0966	25.8942	26.1183	26.2636	23.8156	24.6694	25.0457	20.7394	20.8243	20.4639
P19 NC	21.1233	21.2813	21.3038	27.7667	27.6724	27.5115	30.6899	30.514	30.1004	26.0016	25.7152	25.9525	23.6034	24.0573	24.1625	18.9868	20.0357	19.7394
P20 CA	19.69	20.17	19.54	25.03	26.03	25.46	26.27	25.78	25.98	24.24	23.99	23.59	21.66	22.41	21.66	17.68	18.25	18.27
P20 NC	20.5	20.16	20.04	25.1	24.23	24.68	27.36	27.45	27.79	23.57	24.21	24.11	21.31	20.86	20.89	15.99	16.4	15.76
P21 CA	19.01	20.16	19.84	26.62	25.43	25.98	25.38	25.77	25.61	23.39	23.4	23.58	23.19	23.91	24	17.52	18.35	17.2
P21 NC	18.29	19.02	19.48	24.77	24.99	24.72	28.32	27.69	28.02	22.68	22.41	22.1	22.19	22.75	22.45	16.12	16.37	16.2

## Sheet: SiRNA detect RAW data
Huh7	siCDKN2A	siGEMIN2	siKLF9	siDLAT	siZCRB1	Huh7 NC	CDKN2A	GEMIN2	KLF9	DLAT	ZCRB1	GAPDH
Target	18.5883	23.0597	23.6567	22.4689	21.0076		17.5149	23.9843	18.8898	21.9281	19.4933	14.4309
	18.4602	23.1061	24.12	22.2288	20.9905		19.0267	24.4867	19.0267	21.9908	20.0593	14.4318
	18.1548	23.1659	24.0692	22.1893	20.8657		17.4175	23.705	19.0395	21.9398	20.5224	14.5642
GAPDH	13.554	14.2563	13.427	13.9343	13.399
	11.5362	13.9793	14.3144	7.36473	14.3751
	14.2534	14.7135	14.1382	15.0497	14.1318
Hep3B	siCDKN2A	siGEMIN2	siKLF9	siDLAT	siZCRB1	Hep3B NC	CDKN2A	GEMIN2	KLF9	DLAT	ZCRB1	GAPDH
Target	24.55	28.1607	31.8307	33.1156	24.8869		20.4032	24.3936	20.2687	24.1032	21.0537	15.9779
	25.7639	26.8557	32.9732	31.8117	24.481		20.6574	24.6353	19.6677	23.7826	21.0876	15.7099
	23.3413	26.7441	32.8599	32.1719	25.2062		20.5859	24.4732	19.6689	23.8093	21.0981	15.7438
GAPDH	15.8269	16.5115	19.3488	15.4487	14.2376
	16.3078	16.1047	19.1547	15.4307	14.1523
	16.4138	16.1054	19.1724	15.5981	14.1953
