# Supplementary material for: A novel prognostic scoring model based on copper homeostasis and cuproptosis which indicates changes in tumor microenvironment and affects treatment response
Source: Front Pharmacol. 2023 Feb 24;14:1101749. doi: 10.3389/fphar.2023.1101749 (PMC9998499; doi:10.3389/fphar.2023.1101749)
Supplement: Supplementary file 4 [file DataSheet4.ZIP]

Archive with 2 entries (2 files):
- IHC CA 200.tif
- IHC NC 200.tif
