# Supplementary material for: A novel prognostic scoring model based on copper homeostasis and cuproptosis which indicates changes in tumor microenvironment and affects treatment response
Source: Front Pharmacol. 2023 Feb 24;14:1101749. doi: 10.3389/fphar.2023.1101749 (PMC9998499; doi:10.3389/fphar.2023.1101749)
Supplement: Supplementary file 5 [file DataSheet1.zip]

Archive with 13 entries (11 files):
- Hep3B/
- Hep3B/AKT.Tif
- Hep3B/GAPDH.Tif
- Hep3B/MTOR.Tif
- Hep3B/P-AKT.Tif
- Hep3B/p-mtor.Tif
- Huh7/
- Huh7/akt.Tif
- Huh7/gapdh.Tif
- Huh7/MTOR.Tif
- Huh7/P-AKT.Tif
- Huh7/p-mtor.Tif
- Strip Data.xlsx
