# Supplementary material for: A novel prognostic scoring model based on copper homeostasis and cuproptosis which indicates changes in tumor microenvironment and affects treatment response
Source: Front Pharmacol. 2023 Feb 24;14:1101749. doi: 10.3389/fphar.2023.1101749 (PMC9998499; doi:10.3389/fphar.2023.1101749)
Supplement: Supplementary file 5 [file DataSheet1.zip › Strip Data.xlsx]

## Sheet: Sheet1
Hep3B	p-AKT/AKT(Ratio with NC)	p-mTOR/mTOR(Ratio with NC)	Huh7	p-AKT/AKT(Ratio with NC)	p-mTOR/mTOR(Ratio with NC)
ZCRB1	0.13819	0.46792	ZCRB1	0.21308	0.4964
	0.17583	0.5922		0.32089	0.5743
	0.17809	0.53991		0.19795	0.41812
DLAT	0.10193	0.39547	DLAT	0.30948	0.421
	0.13266	0.39226		0.34103	0.4324
	0.15309	0.41109		0.3415	0.38904
KLF9	1.10671	1.34067	KLF9	1.37952	1.25896
	1.15933	1.14781		1.48455	1.284
	1.19217	1.2047		1.30632	1.32928
GEMIN2	0.1134	0.19941	GEMIN2	0.68156	0.75054
	0.12729	0.24347		0.7287	0.6591
	0.14259	0.22444		0.55375	0.60899
CDKN2A	0.34613	0.42132	CDKN2A	0.60204	0.77786
	0.40631	0.49999		0.71722	0.68
	0.37607	0.41451		0.54868	0.61442
NC	1	1	NC	1	1
	1	1		1	1
	1	1		1	1
