# Supplementary material for: A novel prognostic scoring model based on copper homeostasis and cuproptosis which indicates changes in tumor microenvironment and affects treatment response
Source: Front Pharmacol. 2023 Feb 24;14:1101749. doi: 10.3389/fphar.2023.1101749 (PMC9998499; doi:10.3389/fphar.2023.1101749)
Supplement: Supplementary file 6 [file Table3.XLS]

## Sheet: qpcr primers
	F(5'-3')	R(5'-3')
CDKN2A	CGCGATGTCGCACGGTA	CATCTATGCGGGCATGGTTACT
GEMIN2	TTGCGACTTGACGGAAGGTT	CTGGACATTGAGCTGCTTCG
KLF9	ACCTGAACAAGTACCGACCC	GGGAAGGACTCGACCCAGAT
DLAT	CGACGGGCTCAGAATGTAGC	ACCCTGTAGTCACGCTGTTG
ZCRB1	ATGAGTGGTGGATTGGCTCC	TGCAACCCCTTTACTCTTCCT
GAPDH	GCACCGTCAAGGCTGAGAAC	TGGTGAAGACGCCAGTGGA
