# Supplementary material for: A novel prognostic scoring model based on copper homeostasis and cuproptosis which indicates changes in tumor microenvironment and affects treatment response
Source: Front Pharmacol. 2023 Feb 24;14:1101749. doi: 10.3389/fphar.2023.1101749 (PMC9998499; doi:10.3389/fphar.2023.1101749)
Supplement: Supplementary file 8 [file DataSheet2.ZIP]

Archive with 9 entries (9 files):
- 0h hep3B NC.jpg
- 0h hep3b Si.jpg
- 0h huh7 NC.jpg
- 0h huh7 Si.jpg
- 30h hep3B NC.jpg
- 30h hep3B Si .jpg
- 30h huh7 NC.jpg
- 30h huh7 Si.jpg
- stratch assay Analysis.xlsx
