# Supplementary material for: A novel prognostic scoring model based on copper homeostasis and cuproptosis which indicates changes in tumor microenvironment and affects treatment response
Source: Front Pharmacol. 2023 Feb 24;14:1101749. doi: 10.3389/fphar.2023.1101749 (PMC9998499; doi:10.3389/fphar.2023.1101749)
Supplement: Supplementary file 8 [file DataSheet2.ZIP › stratch assay Analysis.xlsx]

## Sheet: Sheet1
group/pixel	0 h	Si	Nc	Huh7 total	30h	Si	Nc				healing percent	Si	NC
1		2299795	2292152	5013504		1783929	1036521		515866	1255631		0.22431	0.547796
2		2466170	2447796	5013504		1703206	1043662		762964	1404134		0.309372	0.573632
3		2341604	2286502	5013504		1996192	1118817		345412	1167685		0.147511	0.510686
		0.45872	0.457196			0.355825	0.206746
		0.491905	0.488241			0.339724	0.20817
		0.467059	0.456069			0.398163	0.223161
group/pixel	0 h	Si	Nc	Hep3B total	30h	Si	Nc				healing percent
1		2133569	2114687	5013504		1657587	1182025		475982	932662		0.223092	0.44104
2		1771968	2137453	5013504		1503390	961107		268578	1176346		0.15157	0.550349
3		1780396	2136457	5013504		1496480	996442		283916	1140015		0.159468	0.533601
